# Supplementary material for: 2-(9,9-Diethyl-9H-fluoren-2-yl)-1-benzofuran
Source: Acta Crystallogr Sect E Struct Rep Online. 2011 Feb 26;67(Pt 3):o743. doi: 10.1107/S1600536811006957 (PMC3052132; doi:10.1107/S1600536811006957)
Supplement: Supplementary file 1 [file e-67-0o743-sup1.cif]

##############################################################################
###                                                                        ###
###        Electronic paper (Acta Crystallographica Section E)             ###
###                                                                        ###
##############################################################################
#                                                                            #
# This CIF contains the data in a paper accepted for publication in Acta     #
# Crystallographica Section E. It conforms to the requirements of Notes      #
# for Authors for Section E, and has been peer reviewed under the auspices   #
# of the IUCr Commission on Journals.                                        #
#                                                                            #
# Full details of the Crystallographic Information File format               #
# are given in the paper "The Crystallographic Information File (CIF):       #
# a New Standard Archive File for Crystallography" by S. R. Hall, F. H.      #
# Allen and I. D. Brown [Acta Cryst. (1991), A47, 655-685].                  #
#                                                                            #
# The current version of the core CIF dictionary is obtainable from          #
# ftp://ftp.iucr.org/pub/cif_core.dic. The current version number is 2.4.    #
#                                                                            #
# Software is freely available for graphical display of the structure(s) in  #
# this CIF.  For information consult the CIF home page http://www.iucr.org/  #
# cif/home.html                                                              #
#                                                                            #
# This file may be used for bona fide research purposes within the           #
# scientific community so long as proper attribution is given to the journal # 
# article from which it was obtained.                                        #
#                                                                            #
##############################################################################
                                             
data_global
_audit_creation_method     SHELXL-97
_journal_date_recd_electronic     2010-10-16
_journal_date_accepted     2011-02-23
_journal_name_full     'Acta Crystallographica, Section E'
_journal_year     2011
_journal_volume     67
_journal_issue      3
_journal_page_first     o743
_journal_page_last     o743
_journal_paper_category     QO
_journal_coeditor_code     RN2074
_publ_contact_author
;
Professor Ping-Hsin Huang
Cardinal Tien College of Healthcare & Management,
Taipei 231, Taiwan, R. O. C.
;
_publ_contact_author_email     pshuang@ctcn.edu.tw
_publ_contact_author_fax     886-2-22192721
_publ_contact_author_phone     886-2-22191131
_publ_section_title
;
2-(9,9-Diethyl-9<i>H</i>-fluoren-2-yl)-1-benzofuran
;
loop_
    _publ_author_name
    _publ_author_address
    'Huang, Ping-Hsin'
;
Cardinal Tien College of Healthcare & Management, Taipei,
Taiwan 231
;
    'Lin, Kai-Ling'
;
Institute of Chemistry, Academia Sinica,
Nankang, Taipei, Taiwan
;
    'Wen, Yuh-Sheng'
;
Institute of Chemistry, Academia Sinica,
Nankang, Taipei, Taiwan
;
data_I
_chemical_name_systematic
;
2-(9,9-Diethyl-9<i>H</i>-fluoren-2-yl)-1-benzofuran
;
_chemical_name_common     ?
_chemical_formula_moiety     'C25 H22 O'
_chemical_formula_sum     'C25 H22 O'
_chemical_formula_iupac     'C25 H22 O'
_chemical_formula_weight     338.43
_chemical_melting_point     ?
_symmetry_cell_setting     orthorhombic
_symmetry_space_group_name_H-M     'P 21 21 21'
_symmetry_space_group_name_Hall     'P 2ac 2ab'
loop_
    _symmetry_equiv_pos_as_xyz
    'x, y, z'
    '-x+1/2, -y, z+1/2'
    '-x, y+1/2, -z+1/2'
    'x+1/2, -y+1/2, -z'
_cell_length_a     7.5277(13)
_cell_length_b     12.9969(19)
_cell_length_c     18.438(3)
_cell_angle_alpha     90.00
_cell_angle_beta     90.00
_cell_angle_gamma     90.00
_cell_volume     1803.9(5)
_cell_formula_units_Z     4
_cell_measurement_reflns_used     525
_cell_measurement_theta_min     2.71
_cell_measurement_theta_max     20.36
_cell_measurement_temperature     100.00(10)
_exptl_crystal_description     prism
_exptl_crystal_colour     colourless
_exptl_crystal_size_max     0.2
_exptl_crystal_size_mid     0.14
_exptl_crystal_size_min     0.08
_exptl_crystal_density_diffrn     1.246
_exptl_crystal_density_meas     ?
_exptl_crystal_density_method     'not measured'
_exptl_crystal_F_000     720
_exptl_absorpt_coefficient_mu     0.074
_exptl_absorpt_correction_type     none
_exptl_absorpt_process_details     ?
_exptl_absorpt_correction_T_min     ?
_exptl_absorpt_correction_T_max     ?
_exptl_special_details
;
^1^H NMR (CDCl~3~):
7.77 (d, J = 8.2, 4H), 7.64 (d, J = 8.2, 4H). FAB MS (m/e): 462 (<i>M</i>^+^).
Analysis calculated for C~18~H~8~F~6~N~2~O~4~S: C 46.76, H 1.74, N 6.06%;
found: C 46.80, H 1.88, N 5.79%.
;
_diffrn_ambient_temperature     100.00(10)
_diffrn_radiation_type     MoK\a
_diffrn_radiation_wavelength     0.71073
_diffrn_radiation_source     'fine-focus sealed tube'
_diffrn_radiation_monochromator     graphite
_diffrn_measurement_device_type     'Bruker SMART CCD area-detector'
_diffrn_measurement_method     '\w and \f'
_diffrn_detector_area_resol_mean     ?
_diffrn_reflns_number     8855
_diffrn_reflns_av_R_equivalents     0.1029
_diffrn_reflns_av_sigmaI/netI     0.1734
_diffrn_reflns_theta_min     1.92
_diffrn_reflns_theta_max     26.37
_diffrn_reflns_theta_full     25.00
_diffrn_measured_fraction_theta_max     0.998
_diffrn_measured_fraction_theta_full     0.998
_diffrn_reflns_limit_h_min     -8
_diffrn_reflns_limit_h_max     9
_diffrn_reflns_limit_k_min     -16
_diffrn_reflns_limit_k_max     16
_diffrn_reflns_limit_l_min     -17
_diffrn_reflns_limit_l_max     23
_diffrn_standards_number     0
_diffrn_standards_interval_count     ?
_diffrn_standards_interval_time     ?
_diffrn_standards_decay_%     ?
_refine_special_details
;
Refinement of <i>F</i>^2^ against ALL reflections. The weighted <i>R</i>-factor
<i>wR</i> and goodness of fit <i>S</i> are based on <i>F</i>^2^, conventional
<i>R</i>-factors <i>R</i> are based on <i>F</i>, with <i>F</i> set to zero for
negative <i>F</i>^2^. The threshold expression of <i>F</i>^2^ >
\s(<i>F</i>^2^) is used only for calculating <i>R</i>-factors(gt) <i>etc</i>.
and is not relevant to the choice of reflections for refinement.
<i>R</i>-factors based on <i>F</i>^2^ are statistically about twice as large
as those based on <i>F</i>, and <i>R</i>- factors based on ALL data will be
even larger.
;
_reflns_number_total     2118
_reflns_number_gt     1518
_reflns_threshold_expression     I>2\s(I)
_refine_ls_structure_factor_coef     Fsqd
_refine_ls_matrix_type     full
_refine_ls_R_factor_all     0.0913
_refine_ls_R_factor_gt     0.0575
_refine_ls_wR_factor_gt     0.1234
_refine_ls_wR_factor_ref     0.1460
_refine_ls_goodness_of_fit_ref     1.027
_refine_ls_restrained_S_all     1.027
_refine_ls_number_reflns     2118
_refine_ls_number_parameters     236
_refine_ls_number_restraints     0
_refine_ls_hydrogen_treatment     constr
_refine_ls_weighting_scheme     calc
_refine_ls_weighting_details
         'calc w=1/[\s^2^(Fo^2^)+(0.0000P)^2^+0.0000P] where P=(Fo^2^+2Fc^2^)/3'
_atom_sites_solution_hydrogens     geom
_atom_sites_solution_primary     direct
_atom_sites_solution_secondary     difmap
_refine_ls_shift/su_max     0.000
_refine_ls_shift/su_mean     0.000
_refine_diff_density_max     0.231
_refine_diff_density_min     -0.257
_refine_ls_extinction_method     'SHELXL97 (Sheldrick, 2008)'
_refine_ls_extinction_coef     0.007(2)
_refine_ls_extinction_expression
                                  'Fc^*^=kFc[1+0.001xFc^2^\l^3^/sin(2\q)]^-1/4^'
loop_
    _atom_type_symbol
    _atom_type_description
    _atom_type_scat_dispersion_real
    _atom_type_scat_dispersion_imag
    _atom_type_scat_source
    'O' 'O' 0.0106 0.0060
                         'International Tables Vol C Tables 4.2.6.8 and 6.1.1.4'
    'C' 'C' 0.0033 0.0016
                         'International Tables Vol C Tables 4.2.6.8 and 6.1.1.4'
    'H' 'H' 0.0000 0.0000
                         'International Tables Vol C Tables 4.2.6.8 and 6.1.1.4'
_computing_data_collection     'SMART (Bruker, 2001)'
_computing_cell_refinement     'SAINT (Bruker, 2001)'
_computing_data_reduction     'SAINT (Bruker, 2001)'
_computing_structure_solution     'SHELXS97 (Sheldrick, 2008)'
_computing_structure_refinement     'SHELXL97 (Sheldrick, 2008)'
_computing_molecular_graphics     'ORTEP-3 for Windows (Farrugia, 1997)'
_computing_publication_material     'WinGX (Farrugia, 1999)'
loop_
    _atom_site_type_symbol
    _atom_site_label
    _atom_site_fract_x
    _atom_site_fract_y
    _atom_site_fract_z
    _atom_site_U_iso_or_equiv
    _atom_site_adp_type
    _atom_site_calc_flag
    _atom_site_refinement_flags
    _atom_site_occupancy
    _atom_site_disorder_assembly
    _atom_site_disorder_group
    O O29 0.8727(4) 0.12706(16) 0.89298(15) 0.0233(6) Uani d . 1 . .
    C C1 0.6113(5) 0.4536(2) 0.6667(2) 0.0210(9) Uani d . 1 . .
    C C2 0.5957(6) 0.4834(3) 0.5267(2) 0.0241(9) Uani d . 1 . .
    H H2 0.5355 0.5473 0.5313 0.029 Uiso calc R 1 . .
    C C3 0.6407(6) 0.4451(3) 0.4588(2) 0.0274(10) Uani d . 1 . .
    H H3 0.6092 0.4828 0.4166 0.033 Uiso calc R 1 . .
    C C4 0.7307(6) 0.3529(2) 0.4517(2) 0.0248(9) Uani d . 1 . .
    H H4 0.7610 0.3284 0.4048 0.030 Uiso calc R 1 . .
    C C5 0.7768(6) 0.2960(2) 0.5121(2) 0.0250(9) Uani d . 1 . .
    H H5 0.8382 0.2325 0.5070 0.030 Uiso calc R 1 . .
    C C6 0.8406(5) 0.2003(2) 0.6748(2) 0.0234(9) Uani d . 1 . .
    H H6 0.8885 0.1541 0.6400 0.028 Uiso calc R 1 . .
    C C7 0.8484(5) 0.1773(3) 0.7477(2) 0.0246(9) Uani d . 1 . .
    H H7 0.9038 0.1152 0.7628 0.030 Uiso calc R 1 . .
    C C8 0.7765(5) 0.2434(2) 0.7995(2) 0.0203(8) Uani d . 1 . .
    C C9 0.6972(5) 0.3362(2) 0.7766(2) 0.0221(9) Uani d . 1 . .
    H H9 0.6485 0.3823 0.8113 0.027 Uiso calc R 1 . .
    C C10 0.6904(5) 0.3599(2) 0.7040(2) 0.0204(9) Uani d . 1 . .
    C C11 0.6400(5) 0.4271(2) 0.5872(2) 0.0197(9) Uani d . 1 . .
    C C12 0.7322(5) 0.3329(2) 0.5805(2) 0.0210(8) Uani d . 1 . .
    C C13 0.7618(5) 0.2920(2) 0.6527(2) 0.0211(8) Uani d . 1 . .
    C C21 0.7791(5) 0.2166(2) 0.8762(2) 0.0218(9) Uani d . 1 . .
    C C22 0.7057(6) 0.2573(2) 0.9356(2) 0.0236(9) Uani d . 1 . .
    H H22 0.6381 0.3189 0.9376 0.028 Uiso calc R 1 . .
    C C23 0.7468(6) 0.1913(2) 0.9960(2) 0.0238(9) Uani d . 1 . .
    C C24 0.7066(6) 0.1876(3) 1.0693(2) 0.0293(9) Uani d . 1 . .
    H H24 0.6388 0.2407 1.0914 0.035 Uiso calc R 1 . .
    C C25 0.7675(6) 0.1048(3) 1.1097(2) 0.0311(10) Uani d . 1 . .
    H H25 0.7404 0.1012 1.1600 0.037 Uiso calc R 1 . .
    C C26 0.8683(6) 0.0264(3) 1.0779(2) 0.0285(10) Uani d . 1 . .
    H H26 0.9081 -0.0295 1.1069 0.034 Uiso calc R 1 . .
    C C27 0.9113(6) 0.0287(3) 1.0048(2) 0.0251(9) Uani d . 1 . .
    H H27 0.9802 -0.0238 0.9826 0.030 Uiso calc R 1 . .
    C C28 0.8480(5) 0.1119(2) 0.9661(2) 0.0203(9) Uani d . 1 . .
    C C31 0.7154(6) 0.5539(2) 0.6825(2) 0.0283(10) Uani d . 1 . .
    H H31A 0.8425 0.5409 0.6722 0.034 Uiso calc R 1 . .
    H H31B 0.6745 0.6072 0.6479 0.034 Uiso calc R 1 . .
    C C32 0.7009(6) 0.5975(3) 0.7583(2) 0.0326(10) Uani d . 1 . .
    H H32A 0.7727 0.6602 0.7618 0.049 Uiso calc R 1 . .
    H H32B 0.7441 0.5467 0.7933 0.049 Uiso calc R 1 . .
    H H32C 0.5764 0.6139 0.7688 0.049 Uiso calc R 1 . .
    C C33 0.4142(5) 0.4697(3) 0.6858(2) 0.0221(9) Uani d . 1 . .
    H H33A 0.4039 0.4798 0.7388 0.027 Uiso calc R 1 . .
    H H33B 0.3724 0.5336 0.6620 0.027 Uiso calc R 1 . .
    C C34 0.2925(6) 0.3820(2) 0.6635(3) 0.0313(10) Uani d . 1 . .
    H H34A 0.1703 0.3980 0.6780 0.047 Uiso calc R 1 . .
    H H34B 0.3309 0.3185 0.6875 0.047 Uiso calc R 1 . .
    H H34C 0.2978 0.3730 0.6108 0.047 Uiso calc R 1 . .
loop_
    _atom_site_aniso_label
    _atom_site_aniso_U_11
    _atom_site_aniso_U_22
    _atom_site_aniso_U_33
    _atom_site_aniso_U_12
    _atom_site_aniso_U_13
    _atom_site_aniso_U_23
    O29 0.0224(15) 0.0231(12) 0.0244(16) 0.0027(12) -0.0021(14) 0.0000(11)
    C1 0.021(2) 0.0181(16) 0.024(2) 0.0023(16) 0.0017(19) -0.0008(16)
    C2 0.026(2) 0.0220(17) 0.024(2) 0.0022(16) 0.000(2) 0.0014(16)
    C3 0.032(3) 0.0265(18) 0.024(2) -0.0026(18) -0.001(2) 0.0017(16)
    C4 0.027(2) 0.0283(17) 0.019(2) -0.0023(18) 0.001(2) -0.0051(15)
    C5 0.026(2) 0.0229(16) 0.026(2) 0.0002(17) 0.000(2) -0.0015(16)
    C6 0.022(2) 0.0225(16) 0.025(2) 0.0038(16) 0.0009(19) -0.0049(16)
    C7 0.027(2) 0.0220(17) 0.025(2) 0.0029(16) -0.0023(19) -0.0009(16)
    C8 0.019(2) 0.0231(16) 0.0194(19) -0.0041(17) 0.0026(18) -0.0015(15)
    C9 0.025(2) 0.0198(16) 0.021(2) -0.0004(16) 0.0024(18) -0.0031(15)
    C10 0.018(2) 0.0212(16) 0.022(2) 0.0003(16) -0.0005(18) -0.0003(15)
    C11 0.017(2) 0.0229(16) 0.019(2) -0.0007(15) 0.0025(18) -0.0027(15)
    C12 0.021(2) 0.0201(16) 0.022(2) -0.0016(16) 0.0018(19) -0.0024(15)
    C13 0.021(2) 0.0202(16) 0.022(2) -0.0023(16) -0.0017(19) -0.0011(15)
    C21 0.017(2) 0.0174(16) 0.031(2) 0.0041(16) -0.0059(19) 0.0002(15)
    C22 0.022(2) 0.0228(16) 0.026(2) 0.0021(17) 0.0021(19) 0.0003(16)
    C23 0.021(2) 0.0260(17) 0.025(2) 0.0016(17) -0.0014(19) 0.0023(15)
    C24 0.024(2) 0.0362(19) 0.027(2) -0.0018(19) 0.004(2) -0.0003(18)
    C25 0.027(2) 0.039(2) 0.028(2) -0.005(2) 0.000(2) 0.0063(18)
    C26 0.025(2) 0.0282(18) 0.032(3) -0.0032(18) -0.009(2) 0.0078(18)
    C27 0.025(2) 0.0238(17) 0.027(2) -0.0008(17) -0.0040(19) -0.0010(17)
    C28 0.022(2) 0.0253(17) 0.0139(19) -0.0060(17) -0.0019(17) 0.0008(15)
    C31 0.033(3) 0.0232(17) 0.029(2) -0.0009(18) 0.003(2) -0.0008(16)
    C32 0.034(3) 0.0305(19) 0.033(3) -0.0078(19) -0.002(2) -0.0069(17)
    C33 0.025(2) 0.0215(17) 0.020(2) 0.0028(17) 0.0031(18) 0.0003(15)
    C34 0.027(2) 0.0326(19) 0.034(2) -0.0024(19) -0.001(2) 0.0010(18)
_geom_special_details
;
All e.s.d.'s (except the e.s.d. in the dihedral angle between two l.s. planes)
are estimated using the full covariance matrix. The cell e.s.d.'s are taken
into account individually in the estimation of e.s.d.'s in distances, angles
and torsion angles; correlations between e.s.d.'s in cell parameters are only
used when they are defined by crystal symmetry. An approximate (isotropic)
treatment of cell e.s.d.'s is used for estimating e.s.d.'s involving l.s.
planes.
;
loop_
    _geom_bond_atom_site_label_1
    _geom_bond_atom_site_label_2
    _geom_bond_site_symmetry_2
    _geom_bond_distance
    _geom_bond_publ_flag
    O29 C28 . 1.374(5) ?
    O29 C21 . 1.395(4) ?
    C1 C10 . 1.520(5) ?
    C1 C11 . 1.521(5) ?
    C1 C33 . 1.539(5) ?
    C1 C31 . 1.548(5) ?
    C2 C11 . 1.375(5) ?
    C2 C3 . 1.389(5) ?
    C2 H2 . 0.9500 ?
    C3 C4 . 1.382(5) ?
    C3 H3 . 0.9500 ?
    C4 C5 . 1.381(5) ?
    C4 H4 . 0.9500 ?
    C5 C12 . 1.391(5) ?
    C5 H5 . 0.9500 ?
    C6 C7 . 1.377(6) ?
    C6 C13 . 1.391(5) ?
    C6 H6 . 0.9500 ?
    C7 C8 . 1.396(5) ?
    C7 H7 . 0.9500 ?
    C8 C9 . 1.410(5) ?
    C8 C21 . 1.456(5) ?
    C9 C10 . 1.374(5) ?
    C9 H9 . 0.9500 ?
    C10 C13 . 1.401(5) ?
    C11 C12 . 1.412(5) ?
    C12 C13 . 1.452(5) ?
    C21 C22 . 1.336(5) ?
    C22 C23 . 1.438(5) ?
    C22 H22 . 0.9500 ?
    C23 C24 . 1.386(6) ?
    C23 C28 . 1.397(5) ?
    C24 C25 . 1.388(5) ?
    C24 H24 . 0.9500 ?
    C25 C26 . 1.400(5) ?
    C25 H25 . 0.9500 ?
    C26 C27 . 1.386(6) ?
    C26 H26 . 0.9500 ?
    C27 C28 . 1.381(5) ?
    C27 H27 . 0.9500 ?
    C31 C32 . 1.512(6) ?
    C31 H31A . 0.9900 ?
    C31 H31B . 0.9900 ?
    C32 H32A . 0.9800 ?
    C32 H32B . 0.9800 ?
    C32 H32C . 0.9800 ?
    C33 C34 . 1.519(5) ?
    C33 H33A . 0.9900 ?
    C33 H33B . 0.9900 ?
    C34 H34A . 0.9800 ?
    C34 H34B . 0.9800 ?
    C34 H34C . 0.9800 ?
loop_
    _geom_angle_atom_site_label_1
    _geom_angle_atom_site_label_2
    _geom_angle_atom_site_label_3
    _geom_angle_site_symmetry_1
    _geom_angle_site_symmetry_3
    _geom_angle
    _geom_angle_publ_flag
    C28 O29 C21 . . 105.6(3) ?
    C10 C1 C11 . . 101.5(3) ?
    C10 C1 C33 . . 112.6(3) ?
    C11 C1 C33 . . 112.8(3) ?
    C10 C1 C31 . . 113.0(3) ?
    C11 C1 C31 . . 107.4(3) ?
    C33 C1 C31 . . 109.3(3) ?
    C11 C2 C3 . . 118.7(3) ?
    C11 C2 H2 . . 120.6 ?
    C3 C2 H2 . . 120.6 ?
    C4 C3 C2 . . 121.0(4) ?
    C4 C3 H3 . . 119.5 ?
    C2 C3 H3 . . 119.5 ?
    C5 C4 C3 . . 120.7(4) ?
    C5 C4 H4 . . 119.6 ?
    C3 C4 H4 . . 119.6 ?
    C4 C5 C12 . . 119.0(3) ?
    C4 C5 H5 . . 120.5 ?
    C12 C5 H5 . . 120.5 ?
    C7 C6 C13 . . 119.3(3) ?
    C7 C6 H6 . . 120.3 ?
    C13 C6 H6 . . 120.3 ?
    C6 C7 C8 . . 121.2(3) ?
    C6 C7 H7 . . 119.4 ?
    C8 C7 H7 . . 119.4 ?
    C7 C8 C9 . . 119.0(3) ?
    C7 C8 C21 . . 120.8(3) ?
    C9 C8 C21 . . 120.1(3) ?
    C10 C9 C8 . . 120.0(3) ?
    C10 C9 H9 . . 120.0 ?
    C8 C9 H9 . . 120.0 ?
    C9 C10 C13 . . 120.1(3) ?
    C9 C10 C1 . . 129.4(3) ?
    C13 C10 C1 . . 110.5(3) ?
    C2 C11 C12 . . 120.6(4) ?
    C2 C11 C1 . . 128.8(3) ?
    C12 C11 C1 . . 110.5(3) ?
    C5 C12 C11 . . 119.8(3) ?
    C5 C12 C13 . . 131.9(3) ?
    C11 C12 C13 . . 108.3(3) ?
    C6 C13 C10 . . 120.4(4) ?
    C6 C13 C12 . . 130.4(3) ?
    C10 C13 C12 . . 109.2(3) ?
    C22 C21 O29 . . 110.9(3) ?
    C22 C21 C8 . . 134.1(3) ?
    O29 C21 C8 . . 115.0(3) ?
    C21 C22 C23 . . 108.0(3) ?
    C21 C22 H22 . . 126.0 ?
    C23 C22 H22 . . 126.0 ?
    C24 C23 C28 . . 118.6(3) ?
    C24 C23 C22 . . 136.8(4) ?
    C28 C23 C22 . . 104.6(3) ?
    C23 C24 C25 . . 118.6(4) ?
    C23 C24 H24 . . 120.7 ?
    C25 C24 H24 . . 120.7 ?
    C24 C25 C26 . . 121.2(4) ?
    C24 C25 H25 . . 119.4 ?
    C26 C25 H25 . . 119.4 ?
    C27 C26 C25 . . 121.3(4) ?
    C27 C26 H26 . . 119.4 ?
    C25 C26 H26 . . 119.4 ?
    C28 C27 C26 . . 116.0(4) ?
    C28 C27 H27 . . 122.0 ?
    C26 C27 H27 . . 122.0 ?
    O29 C28 C27 . . 124.9(3) ?
    O29 C28 C23 . . 110.8(3) ?
    C27 C28 C23 . . 124.3(4) ?
    C32 C31 C1 . . 116.9(3) ?
    C32 C31 H31A . . 108.1 ?
    C1 C31 H31A . . 108.1 ?
    C32 C31 H31B . . 108.1 ?
    C1 C31 H31B . . 108.1 ?
    H31A C31 H31B . . 107.3 ?
    C31 C32 H32A . . 109.5 ?
    C31 C32 H32B . . 109.5 ?
    H32A C32 H32B . . 109.5 ?
    C31 C32 H32C . . 109.5 ?
    H32A C32 H32C . . 109.5 ?
    H32B C32 H32C . . 109.5 ?
    C34 C33 C1 . . 114.7(3) ?
    C34 C33 H33A . . 108.6 ?
    C1 C33 H33A . . 108.6 ?
    C34 C33 H33B . . 108.6 ?
    C1 C33 H33B . . 108.6 ?
    H33A C33 H33B . . 107.6 ?
    C33 C34 H34A . . 109.5 ?
    C33 C34 H34B . . 109.5 ?
    H34A C34 H34B . . 109.5 ?
    C33 C34 H34C . . 109.5 ?
    H34A C34 H34C . . 109.5 ?
    H34B C34 H34C . . 109.5 ?
loop_
    _geom_torsion_atom_site_label_1
    _geom_torsion_atom_site_label_2
    _geom_torsion_atom_site_label_3
    _geom_torsion_atom_site_label_4
    _geom_torsion_site_symmetry_1
    _geom_torsion_site_symmetry_2
    _geom_torsion_site_symmetry_3
    _geom_torsion_site_symmetry_4
    _geom_torsion
    _geom_torsion_publ_flag
    C11 C2 C3 C4 . . . . -0.9(6) ?
    C2 C3 C4 C5 . . . . 0.5(6) ?
    C3 C4 C5 C12 . . . . -0.2(6) ?
    C13 C6 C7 C8 . . . . 0.9(6) ?
    C6 C7 C8 C9 . . . . -1.0(6) ?
    C6 C7 C8 C21 . . . . 177.6(4) ?
    C7 C8 C9 C10 . . . . 0.5(6) ?
    C21 C8 C9 C10 . . . . -178.1(4) ?
    C8 C9 C10 C13 . . . . 0.2(6) ?
    C8 C9 C10 C1 . . . . 179.4(4) ?
    C11 C1 C10 C9 . . . . -176.8(4) ?
    C33 C1 C10 C9 . . . . -55.9(6) ?
    C31 C1 C10 C9 . . . . 68.5(5) ?
    C11 C1 C10 C13 . . . . 2.5(4) ?
    C33 C1 C10 C13 . . . . 123.3(3) ?
    C31 C1 C10 C13 . . . . -112.2(4) ?
    C3 C2 C11 C12 . . . . 1.1(6) ?
    C3 C2 C11 C1 . . . . 177.8(4) ?
    C10 C1 C11 C2 . . . . -179.8(4) ?
    C33 C1 C11 C2 . . . . 59.6(5) ?
    C31 C1 C11 C2 . . . . -61.0(5) ?
    C10 C1 C11 C12 . . . . -2.8(4) ?
    C33 C1 C11 C12 . . . . -123.5(3) ?
    C31 C1 C11 C12 . . . . 116.0(3) ?
    C4 C5 C12 C11 . . . . 0.4(6) ?
    C4 C5 C12 C13 . . . . -179.9(4) ?
    C2 C11 C12 C5 . . . . -0.8(6) ?
    C1 C11 C12 C5 . . . . -178.1(4) ?
    C2 C11 C12 C13 . . . . 179.4(4) ?
    C1 C11 C12 C13 . . . . 2.1(4) ?
    C7 C6 C13 C10 . . . . -0.3(6) ?
    C7 C6 C13 C12 . . . . -178.1(4) ?
    C9 C10 C13 C6 . . . . -0.3(6) ?
    C1 C10 C13 C6 . . . . -179.6(3) ?
    C9 C10 C13 C12 . . . . 178.0(4) ?
    C1 C10 C13 C12 . . . . -1.4(4) ?
    C5 C12 C13 C6 . . . . -2.2(7) ?
    C11 C12 C13 C6 . . . . 177.5(4) ?
    C5 C12 C13 C10 . . . . 179.8(4) ?
    C11 C12 C13 C10 . . . . -0.5(4) ?
    C28 O29 C21 C22 . . . . 2.2(4) ?
    C28 O29 C21 C8 . . . . -175.7(3) ?
    C7 C8 C21 C22 . . . . -171.3(4) ?
    C9 C8 C21 C22 . . . . 7.3(7) ?
    C7 C8 C21 O29 . . . . 6.0(5) ?
    C9 C8 C21 O29 . . . . -175.4(3) ?
    O29 C21 C22 C23 . . . . -1.4(5) ?
    C8 C21 C22 C23 . . . . 175.9(4) ?
    C21 C22 C23 C24 . . . . -177.1(5) ?
    C21 C22 C23 C28 . . . . 0.1(4) ?
    C28 C23 C24 C25 . . . . -0.5(6) ?
    C22 C23 C24 C25 . . . . 176.5(4) ?
    C23 C24 C25 C26 . . . . 0.3(6) ?
    C24 C25 C26 C27 . . . . 0.1(6) ?
    C25 C26 C27 C28 . . . . -0.4(6) ?
    C21 O29 C28 C27 . . . . 176.8(4) ?
    C21 O29 C28 C23 . . . . -2.1(4) ?
    C26 C27 C28 O29 . . . . -178.5(4) ?
    C26 C27 C28 C23 . . . . 0.3(6) ?
    C24 C23 C28 O29 . . . . 179.1(4) ?
    C22 C23 C28 O29 . . . . 1.2(4) ?
    C24 C23 C28 C27 . . . . 0.2(6) ?
    C22 C23 C28 C27 . . . . -177.7(4) ?
    C10 C1 C31 C32 . . . . -71.1(5) ?
    C11 C1 C31 C32 . . . . 177.8(3) ?
    C33 C1 C31 C32 . . . . 55.1(5) ?
    C10 C1 C33 C34 . . . . -61.3(5) ?
    C11 C1 C33 C34 . . . . 52.8(4) ?
    C31 C1 C33 C34 . . . . 172.2(3) ?
loop_
    _geom_hbond_atom_site_label_D
    _geom_hbond_atom_site_label_H
    _geom_hbond_atom_site_label_A
    _geom_hbond_site_symmetry_A
    _geom_hbond_distance_DH
    _geom_hbond_distance_HA
    _geom_hbond_distance_DA
    _geom_hbond_angle_DHA
    C2 H2 Cg1 3_656 0.95 2.99 3.643(5) 127
    C22 H22 Cg1 4_457 0.95 2.70 3.500(4) 143
    C24 H24 Cg2 4_457 0.95 2.85 3.569(5) 133
    C27 H27 Cg2 3_746 0.95 2.75 3.558(5) 143
