# Supplementary material for: 2-(9,9-Diethyl-9H-fluoren-2-yl)-1-benzofuran
Source: Acta Crystallogr Sect E Struct Rep Online. 2011 Feb 26;67(Pt 3):o743. doi: 10.1107/S1600536811006957 (PMC3052132; doi:10.1107/S1600536811006957)
Supplement: Supplementary file 2 [file e-67-0o743-Isup2.hkl]

#
# h,k,l, Fc-squared, Fo-squared, sigma(Fo-squared) and status flag
#
data_I
_shelx_title ' i6981 in P2(1)2(1)2(1)'
_shelx_refln_list_code          4
_shelx_F_calc_maximum      254.44
_exptl_crystal_F_000       720.00
_reflns_d_resolution_high  0.8001
 
loop_
 _symmetry_equiv_pos_as_xyz
 'x, y, z'
 '-x+1/2, -y, z+1/2'
 '-x, y+1/2, -z+1/2'
 'x+1/2, -y+1/2, -z'
 
_cell_length_a     7.5277
_cell_length_b    12.9969
_cell_length_c    18.4379
_cell_angle_alpha  90.000
_cell_angle_beta   90.000
_cell_angle_gamma  90.000
 
_shelx_F_squared_multiplier     1.000
 
loop_
 _refln_index_h
 _refln_index_k
 _refln_index_l
 _refln_F_squared_calc
 _refln_F_squared_meas
 _refln_F_squared_sigma
 _refln_observed_status
   2   0   0    64740.00    81818.18  10299.33 o
   4   0   0       35.03       19.42     10.77 o
   6   0   0      481.69      457.57     91.63 o
   8   0   0      284.39      244.20     59.25 o
   1   1   0      397.59      313.67     35.40 o
   2   1   0     1840.42     1577.14    164.12 o
   3   1   0     1130.11     1021.32    106.82 o
   4   1   0       77.65       72.16     12.07 o
   5   1   0       20.02       21.39     12.30 o
   6   1   0       31.67       42.25     10.33 o
   7   1   0        9.48        7.02      9.13 o
   8   1   0        1.45       29.99     35.00 o
   9   1   0        7.29       -8.15     32.30 o
   0   2   0      224.81      227.58     20.84 o
   1   2   0    11541.26    11471.20   1021.88 o
   2   2   0    15264.88    15680.74   1610.43 o
   3   2   0     8515.10     8332.03    857.34 o
   4   2   0     6044.83     6079.74    623.78 o
   5   2   0       39.16       49.80     10.80 o
   6   2   0       12.43       13.16      8.68 o
   7   2   0      135.71      239.83     48.47 o
   8   2   0       12.75       35.10     21.54 o
   9   2   0       15.64       37.09     26.92 o
   1   3   0      356.10      330.07     30.04 o
   2   3   0       54.12       40.90     10.13 o
   3   3   0      445.01      445.15     47.83 o
   4   3   0        0.00       -1.90      5.59 o
   5   3   0      824.93      779.50     84.45 o
   6   3   0       80.15       88.09     15.40 o
   7   3   0        0.02       -6.06      8.27 o
   8   3   0       25.13       34.02     31.99 o
   9   3   0      108.62      170.52     51.46 o
   0   4   0      110.45      110.53     14.34 o
   1   4   0      730.61      713.65     58.01 o
   2   4   0     1579.79     1544.19    162.01 o
   3   4   0       22.61       27.85     31.41 o
   4   4   0       17.22       13.98      6.77 o
   5   4   0     1331.92     1280.50    134.24 o
   6   4   0      491.67      594.52     66.10 o
   7   4   0       43.36       59.21     14.29 o
   8   4   0        5.17       27.52     15.65 o
   9   4   0       42.96       49.65     30.51 o
   1   5   0       41.09       33.15      5.04 o
   2   5   0      338.16      343.99     32.42 o
   3   5   0      243.34      236.68     27.86 o
   4   5   0      185.92      182.97     21.09 o
   5   5   0      184.33      266.91     40.57 o
   6   5   0     1468.61     1555.95    183.30 o
   7   5   0      106.25      121.42     26.92 o
   8   5   0      483.39      590.96     86.96 o
   0   6   0      616.97      646.04     68.67 o
   1   6   0      545.31      607.07     50.12 o
   2   6   0       18.19       18.66      3.14 o
   3   6   0       12.67       13.67      5.01 o
   4   6   0       15.73        3.32      9.28 o
   5   6   0     1216.28     1171.55    153.58 o
   6   6   0       90.20       77.08     21.54 o
   7   6   0      142.30      133.30     28.98 o
   8   6   0        0.29       20.52     29.31 o
   1   7   0       31.13       26.78      7.43 o
   2   7   0      294.49      293.34     33.60 o
   3   7   0      567.12      582.83     62.78 o
   4   7   0      400.14      378.24     55.89 o
   5   7   0      151.31      115.81     41.29 o
   6   7   0       78.07       49.80     28.42 o
   7   7   0       62.27       24.35     38.59 o
   8   7   0       86.96       64.73     22.83 o
   0   8   0       31.65       43.38     11.07 o
   1   8   0      930.73      987.46     80.04 o
   2   8   0      136.46      135.26     18.40 o
   3   8   0      304.95      339.75     40.70 o
   4   8   0       32.90       36.91     15.23 o
   5   8   0      115.40       76.47     35.00 o
   6   8   0        0.00       -6.80     12.77 o
   7   8   0      107.32      137.38     31.31 o
   8   8   0       70.40       32.27     22.21 o
   1   9   0     2032.93     2078.74    167.91 o
   2   9   0       11.54        5.71      6.01 o
   3   9   0      100.70       90.03     22.03 o
   4   9   0      369.67      407.45     59.45 o
   5   9   0       16.72       38.06     16.35 o
   6   9   0      231.20      204.66     38.21 o
   7   9   0       23.10       35.62     20.78 o
   0  10   0        6.34        9.20     10.35 o
   1  10   0      526.01      542.87     52.38 o
   2  10   0       47.40       40.58      9.12 o
   3  10   0      208.16      214.48     28.84 o
   4  10   0       77.47       91.19     22.06 o
   5  10   0       33.52       -5.47     13.36 o
   6  10   0        0.58        9.95     16.08 o
   7  10   0      167.60      244.06     45.91 o
   1  11   0      141.46      145.05     18.51 o
   2  11   0     1606.40     1505.02    138.07 o
   3  11   0      121.93      102.19     21.97 o
   4  11   0      489.35      536.62     64.06 o
   5  11   0        1.30        7.18     15.65 o
   6  11   0       18.30       -2.13     15.82 o
   0  12   0      575.14      673.13     93.38 o
   1  12   0       46.04       33.46      9.68 o
   2  12   0        2.41        6.27      8.12 o
   3  12   0       37.89       30.94     13.92 o
   4  12   0       94.85       72.01     17.13 o
   5  12   0      347.33      325.82     44.00 o
   6  12   0       27.54       26.32     20.73 o
   1  13   0      905.04      986.60    108.62 o
   2  13   0       29.86       13.71     13.94 o
   3  13   0        2.23       -9.26      9.26 o
   4  13   0       35.35        3.06     13.94 o
   5  13   0       19.82       12.01     13.24 o
   0  14   0      253.94      320.79     72.42 o
   1  14   0        2.13       21.62     11.43 o
   2  14   0        0.15       10.77     14.21 o
   3  14   0        0.07       10.68     15.25 o
   4  14   0       38.34       45.98     15.78 o
   1  15   0       17.09       20.53     25.42 o
   2  15   0       12.95        3.48     28.71 o
   3  15   0       39.17       67.55     28.12 o
   0  16   0        0.30      -16.15     18.54 o
   1  16   0        0.21       12.01     17.55 o
   1   0   1     1354.45     1196.48    123.72 o
   2   0   1     8913.00     8717.70    895.75 o
   3   0   1      293.05      293.23     27.54 o
   4   0   1      194.10      159.37     16.96 o
   5   0   1       86.51       75.35     12.86 o
   6   0   1      934.06      957.76    101.54 o
   7   0   1      388.88      387.39     57.79 o
   8   0   1        0.38      -10.78     10.78 o
   9   0   1       32.06       61.91     49.06 o
   0   1   1      448.72      416.85     30.51 o
   1   1   1     7222.15     6894.79    500.88 o
   2   1   1     2030.14     1939.30    130.98 o
   3   1   1      145.30      155.03     12.19 o
   4   1   1      837.60      842.96     63.07 o
   5   1   1      151.68      142.28     14.74 o
   6   1   1        6.26        1.70      8.99 o
   7   1   1       31.76       22.84      9.32 o
   8   1   1        3.86       11.65      9.31 o
   9   1   1       36.32       46.65     17.96 o
   0   2   1      321.19      294.86     20.45 o
   1   2   1    21860.70    23592.96   1585.58 o
   2   2   1     9509.68     9313.11    741.74 o
   3   2   1     2050.45     1932.77    141.49 o
   4   2   1      496.18      520.63     39.50 o
   5   2   1       13.95       14.55      5.41 o
   6   2   1      127.87      120.83     15.34 o
   7   2   1      428.16      490.23     39.65 o
   8   2   1       44.56       50.48     16.32 o
   9   2   1      306.57      439.02     89.48 o
   0   3   1      430.66      374.28     27.97 o
   1   3   1     7960.37     7682.19    518.28 o
   2   3   1     5149.75     5096.14    371.07 o
   3   3   1     3329.42     3189.50    253.43 o
   4   3   1      520.29      485.24     37.86 o
   5   3   1      821.00      839.39     63.26 o
   6   3   1        1.34       -2.11      5.45 o
   7   3   1       40.98       34.55      7.98 o
   8   3   1       30.17       52.48     13.45 o
   9   3   1       11.98       -6.26     33.20 o
   0   4   1       60.56       61.07      6.11 o
   1   4   1      900.89      854.61     58.00 o
   2   4   1      962.71      934.29     64.36 o
   3   4   1     5602.88     5666.84    451.98 o
   4   4   1     1775.17     1722.75    139.88 o
   5   4   1     3433.25     3622.35    288.31 o
   6   4   1       26.00       23.29     10.47 o
   7   4   1      333.06      470.32     48.59 o
   8   4   1       87.53       87.67     19.95 o
   9   4   1       18.65        2.27     19.44 o
   0   5   1       40.83       38.50      4.96 o
   1   5   1      416.50      379.21     21.35 o
   2   5   1      883.70      920.66     63.72 o
   3   5   1      186.13      171.66     17.03 o
   4   5   1     1424.19     1376.44    125.10 o
   5   5   1      216.07      197.64     23.10 o
   6   5   1      164.61      187.41     22.55 o
   7   5   1      105.60       89.86     16.47 o
   8   5   1       52.73       37.07     15.28 o
   0   6   1        0.01       -2.94      2.94 o
   1   6   1      839.90      863.12     49.78 o
   2   6   1      794.54      846.94     58.58 o
   3   6   1       86.36       88.66      8.02 o
   4   6   1      478.26      442.19     37.78 o
   5   6   1      148.15      135.13     18.23 o
   6   6   1      165.84      193.29     25.91 o
   7   6   1      206.08      214.76     26.96 o
   8   6   1      173.08      175.43     25.31 o
   0   7   1     1181.03     1240.97     92.16 o
   1   7   1      327.71      338.56     20.31 o
   2   7   1      192.55      193.76     14.62 o
   3   7   1      148.88      149.81     12.64 o
   4   7   1       41.55       30.14      9.34 o
   5   7   1      308.94      344.62     35.78 o
   6   7   1        4.53       -1.43      8.40 o
   7   7   1      574.05      655.86     66.00 o
   8   7   1       40.78       22.55     13.48 o
   0   8   1      610.03      622.70     46.46 o
   1   8   1       13.94       15.43      3.56 o
   2   8   1      133.59      126.41     10.73 o
   3   8   1      362.11      385.11     31.71 o
   4   8   1       73.55       51.85     14.14 o
   5   8   1      128.49      119.79     17.39 o
   6   8   1        3.08        0.26      9.73 o
   7   8   1       21.95       43.65     14.06 o
   8   8   1       66.80       35.33     14.78 o
   0   9   1       88.74       91.82      9.99 o
   1   9   1      290.72      316.06     19.90 o
   2   9   1       33.17       29.59      5.83 o
   3   9   1      683.79      653.38     50.16 o
   4   9   1      280.15      285.20     32.07 o
   5   9   1       85.91       66.79     13.90 o
   6   9   1      100.16      120.50     20.04 o
   7   9   1       13.52        6.69     15.77 o
   0  10   1       29.62       23.68      6.01 o
   1  10   1      165.82      175.63     14.18 o
   2  10   1       95.51      101.43      9.97 o
   3  10   1      412.24      451.67     37.33 o
   4  10   1       72.21       45.99     12.08 o
   5  10   1       33.16       19.54     11.00 o
   6  10   1       18.04       33.93     13.22 o
   7  10   1       26.95       44.65     22.71 o
   0  11   1      239.16      251.39     24.47 o
   1  11   1      145.90      163.20     14.07 o
   2  11   1       17.44        4.02      6.12 o
   3  11   1       17.56       14.13      6.91 o
   4  11   1       98.59       99.52     16.52 o
   5  11   1        6.25       -3.44     11.01 o
   6  11   1        5.37       -4.73     10.90 o
   0  12   1        9.36        5.14      7.79 o
   1  12   1       85.25       85.87     11.74 o
   2  12   1       84.49       82.43     10.64 o
   3  12   1       22.24       17.85      7.74 o
   4  12   1       77.95      105.47     14.65 o
   5  12   1       70.35       59.86     12.34 o
   6  12   1      188.50      176.10     26.49 o
   0  13   1      203.82      146.17     27.42 o
   1  13   1       63.90       56.33     10.27 o
   2  13   1      103.18       70.08     13.69 o
   3  13   1       45.92       54.62     11.55 o
   4  13   1       14.86       23.70      9.18 o
   5  13   1       35.41       50.39     11.84 o
   0  14   1       50.50       23.22     20.34 o
   1  14   1       33.17       23.05      8.49 o
   2  14   1        0.00       -7.61     11.40 o
   3  14   1       12.67       13.05     12.21 o
   4  14   1       58.55       41.32     11.42 o
   0  15   1      215.53      194.82     35.74 o
   1  15   1       41.86       41.72     11.59 o
   2  15   1      119.56      165.64     24.30 o
   3  15   1      158.45      160.43     25.89 o
   0  16   1        8.88       14.96     15.65 o
   1  16   1      103.40      133.47     21.36 o
   1   0   2      567.91      535.86     68.53 o
   2   0   2       73.53       76.69     10.08 o
   3   0   2       51.41       51.25     10.48 o
   4   0   2       11.54       11.01      9.08 o
   5   0   2        1.32        8.08      7.10 o
   6   0   2      327.25      371.71     42.12 o
   7   0   2       30.83       28.24     15.55 o
   8   0   2      374.95      434.43     81.71 o
   9   0   2       62.07       71.37     22.41 o
   0   1   2     5119.71     4807.84    492.00 o
   1   1   2     1205.48     1043.40     92.78 o
   2   1   2      712.75      686.88     47.14 o
   3   1   2      689.30      661.04     44.87 o
   4   1   2      533.60      529.66     39.75 o
   5   1   2        0.10        1.59      3.91 o
   6   1   2       82.49       89.32     11.52 o
   7   1   2       37.94       25.38     12.36 o
   8   1   2       30.80       21.02     10.05 o
   9   1   2       74.50       62.46     14.92 o
   0   2   2      286.77      294.75     26.99 o
   1   2   2     1040.28      983.39     66.61 o
   2   2   2     1795.82     1629.13    130.72 o
   3   2   2       15.81       13.26      6.52 o
   4   2   2     1545.56     1507.49    111.05 o
   5   2   2      137.84      131.22     14.01 o
   6   2   2      156.39      150.10     23.02 o
   7   2   2       64.63       50.24     14.42 o
   8   2   2       50.17       32.18     11.00 o
   9   2   2        7.47       14.96     16.92 o
   0   3   2      121.90      141.51     11.60 o
   1   3   2     1010.59      942.77     69.28 o
   2   3   2      402.57      410.63     34.40 o
   3   3   2      367.68      383.59     32.22 o
   4   3   2       31.82       30.89     10.09 o
   5   3   2      198.39      198.38     19.95 o
   6   3   2        8.72        3.71      5.86 o
   7   3   2      132.90      141.74     22.91 o
   8   3   2       67.15       45.44     17.71 o
   9   3   2       59.40       53.46     21.84 o
   0   4   2     1678.47     1544.12    113.22 o
   1   4   2     1853.34     1716.13    108.77 o
   2   4   2      304.81      307.22     20.35 o
   3   4   2     3983.01     3889.69    348.87 o
   4   4   2      104.03      105.56     12.04 o
   5   4   2      697.47      730.16     61.68 o
   6   4   2       15.42        5.09      6.54 o
   7   4   2       13.18       -0.79      8.13 o
   8   4   2      207.41      220.48     28.24 o
   9   4   2       44.02        4.19     16.86 o
   0   5   2      254.34      282.57     22.07 o
   1   5   2      690.13      654.68     39.91 o
   2   5   2      417.50      429.10     30.25 o
   3   5   2      369.75      365.88     31.40 o
   4   5   2     1624.69     1666.76    135.40 o
   5   5   2      331.24      306.03     28.95 o
   6   5   2      731.82      785.84     73.81 o
   7   5   2       35.79       56.17     13.21 o
   8   5   2       20.92       18.12     13.21 o
   0   6   2      171.81      174.23     14.92 o
   1   6   2      244.54      276.63     16.22 o
   2   6   2      731.63      794.45     55.30 o
   3   6   2      152.15      167.48     13.49 o
   4   6   2      527.90      522.21     44.24 o
   5   6   2       49.67       40.30     10.65 o
   6   6   2     1376.54     1459.91    130.72 o
   7   6   2        8.92       -8.63      8.63 o
   8   6   2      238.93      296.81     43.46 o
   0   7   2       29.39       30.59      5.48 o
   1   7   2       77.65       81.56      8.68 o
   2   7   2      240.57      243.15     17.06 o
   3   7   2      280.79      292.76     21.97 o
   4   7   2      228.25      230.20     20.42 o
   5   7   2      355.02      386.26     47.01 o
   6   7   2      275.00      309.68     35.45 o
   7   7   2      260.73      239.26     37.66 o
   8   7   2      180.80      211.37     28.72 o
   0   8   2        0.05       -2.85      3.61 o
   1   8   2     1967.62     2000.09    113.37 o
   2   8   2      185.33      192.21     13.99 o
   3   8   2      119.66      127.00     15.81 o
   4   8   2      395.19      347.46     37.04 o
   5   8   2      112.54      100.78     16.46 o
   6   8   2       53.46       33.82     12.49 o
   7   8   2       19.37        5.46     12.61 o
   8   8   2       44.20       14.85     14.94 o
   0   9   2       69.18       76.17      8.95 o
   1   9   2       92.57      105.41      8.37 o
   2   9   2      243.09      267.01     18.28 o
   3   9   2       72.83       59.70     11.53 o
   4   9   2       67.46       75.71     14.50 o
   5   9   2      175.38      144.05     20.86 o
   6   9   2       75.15       55.01     14.59 o
   7   9   2        4.43      -10.62     10.62 o
   0  10   2      119.08      125.17     12.54 o
   1  10   2      234.27      232.22     16.75 o
   2  10   2      257.47      248.84     18.72 o
   3  10   2      183.81      231.65     19.47 o
   4  10   2       72.93       66.01     12.19 o
   5  10   2       48.71       47.99     13.44 o
   6  10   2       54.57       61.98     16.17 o
   7  10   2       10.57       -5.21     12.38 o
   0  11   2      559.88      602.55     51.77 o
   1  11   2       14.79        5.17      5.36 o
   2  11   2      154.62      155.16     14.42 o
   3  11   2      166.81      173.48     18.28 o
   4  11   2       46.39       60.64     12.45 o
   5  11   2       94.12       69.37     15.62 o
   6  11   2       10.66       -2.21     11.18 o
   0  12   2       28.30       53.28     11.52 o
   1  12   2       10.34       11.64      6.12 o
   2  12   2       23.57       20.66      7.15 o
   3  12   2       44.73       41.90      9.34 o
   4  12   2       27.12       47.59     10.45 o
   5  12   2       39.98       34.75     10.49 o
   6  12   2       20.17       27.16     12.78 o
   0  13   2        5.33       13.24     12.07 o
   1  13   2      123.61      159.07     19.21 o
   2  13   2       38.94       19.55     14.21 o
   3  13   2       29.74       17.98      8.38 o
   4  13   2       15.88       14.27      8.39 o
   5  13   2       14.97       18.66     10.18 o
   0  14   2        9.85        6.02     12.86 o
   1  14   2       25.60       24.97     10.68 o
   2  14   2       31.32       51.29     13.86 o
   3  14   2       11.20       -8.20      8.20 o
   4  14   2       11.40       12.35      9.46 o
   0  15   2       37.14       22.28     15.16 o
   1  15   2       10.88       -2.32      9.62 o
   2  15   2       34.13       39.48     15.11 o
   3  15   2       25.18       44.24     14.74 o
   0  16   2       11.01        4.88     14.91 o
   1  16   2       11.91       -5.26     12.96 o
   1   0   3      101.95      101.19     21.56 o
   2   0   3     1893.65     1656.85    171.87 o
   3   0   3      322.11      334.66     35.71 o
   4   0   3      473.94      509.20     54.53 o
   5   0   3      215.41      231.94     27.86 o
   6   0   3      242.93      293.28     54.74 o
   7   0   3      108.47      129.41     25.29 o
   8   0   3       93.52       60.81     18.56 o
   9   0   3        1.68        0.60     13.96 o
   0   1   3      725.51      622.05     64.61 o
   1   1   3     1312.39     1190.15    123.00 o
   2   1   3       45.13       37.97      5.12 o
   3   1   3      325.83      346.63     24.89 o
   4   1   3      516.92      508.35     38.96 o
   5   1   3        7.52        5.62      4.63 o
   6   1   3      192.32      168.99     18.27 o
   7   1   3      112.97      102.18     15.40 o
   8   1   3        8.88       12.89      9.03 o
   9   1   3       16.59       13.52     13.17 o
   0   2   3      632.06      559.34     50.96 o
   1   2   3     3341.80     3124.59    249.24 o
   2   2   3     1963.49     1863.57    136.12 o
   3   2   3      144.50      135.05     12.08 o
   4   2   3      404.26      419.84     34.87 o
   5   2   3       29.18       24.87      7.08 o
   6   2   3       76.48       77.34     11.02 o
   7   2   3        9.35       14.53      7.51 o
   8   2   3      209.81      223.26     31.43 o
   9   2   3       11.22       -7.11     15.44 o
   0   3   3      208.75      179.44     17.52 o
   1   3   3      140.39      137.52     10.66 o
   2   3   3      112.53      127.27     20.44 o
   3   3   3      718.81      734.90     59.40 o
   4   3   3       36.32       40.10      7.31 o
   5   3   3      356.09      392.96     34.72 o
   6   3   3       96.71       86.28     12.02 o
   7   3   3      131.52      124.20     16.08 o
   8   3   3       40.43       26.46     16.48 o
   9   3   3      124.60      169.72     34.86 o
   0   4   3       15.75       11.10      6.14 o
   1   4   3      932.81      882.09     53.51 o
   2   4   3      212.47      201.84     16.58 o
   3   4   3     1339.93     1377.94    108.57 o
   4   4   3      852.47      769.25     61.10 o
   5   4   3       22.67       22.17      6.52 o
   6   4   3      290.50      284.59     29.97 o
   7   4   3        1.26       16.24      9.18 o
   8   4   3        6.78        7.65     16.75 o
   9   4   3       42.58       74.83     30.51 o
   0   5   3       95.89       95.22      8.96 o
   1   5   3      834.56      825.57     47.45 o
   2   5   3     1068.70     1095.97     81.04 o
   3   5   3      501.78      537.11     40.18 o
   4   5   3      256.91      285.51     25.98 o
   5   5   3      199.80      229.04     37.37 o
   6   5   3      870.38      990.21     92.21 o
   7   5   3      133.46      106.89     22.20 o
   8   5   3      350.04      342.76     39.70 o
   0   6   3     1671.59     1702.16    125.03 o
   1   6   3      393.34      393.37     25.03 o
   2   6   3      617.01      589.96     41.64 o
   3   6   3      225.31      248.81     23.09 o
   4   6   3      276.39      265.40     24.27 o
   5   6   3      169.45      185.43     22.59 o
   6   6   3       95.76       91.75     15.80 o
   7   6   3      118.19      111.66     18.30 o
   8   6   3      156.24      135.51     27.13 o
   0   7   3      365.52      426.19     33.44 o
   1   7   3      667.18      676.07     41.78 o
   2   7   3       39.01       35.67      5.00 o
   3   7   3      112.97      120.78     12.00 o
   4   7   3      146.56      125.10     13.19 o
   5   7   3      807.02      806.49     77.91 o
   6   7   3      325.97      304.33     43.81 o
   7   7   3      165.74      167.28     38.26 o
   8   7   3       58.20       15.30     13.26 o
   0   8   3      296.92      304.60     24.49 o
   1   8   3      449.14      506.39     31.47 o
   2   8   3      157.76      163.91     12.00 o
   3   8   3       57.81       34.80     10.66 o
   4   8   3       86.32       92.68     15.25 o
   5   8   3      437.48      451.16     46.22 o
   6   8   3        8.42        0.18     10.31 o
   7   8   3      408.50      382.72     43.15 o
   8   8   3      107.13      120.92     21.13 o
   0   9   3       26.82       39.57      6.62 o
   1   9   3       64.84       62.88      7.55 o
   2   9   3      369.76      374.75     24.36 o
   3   9   3      109.70      115.15     13.16 o
   4   9   3       83.63       68.08     13.28 o
   5   9   3       56.79       40.07     12.25 o
   6   9   3       35.24       43.02     13.43 o
   7   9   3       45.30       40.98     15.54 o
   0  10   3      458.44      486.02     38.49 o
   1  10   3       45.57       42.69      6.27 o
   2  10   3      239.53      233.58     18.28 o
   3  10   3      414.23      453.49     34.89 o
   4  10   3       84.38       81.83     13.64 o
   5  10   3       66.56       65.81     15.98 o
   6  10   3       11.58      -10.37     10.37 o
   7  10   3       30.01       24.70     14.38 o
   0  11   3      620.74      645.28     55.31 o
   1  11   3       75.42       58.20      7.93 o
   2  11   3      155.11      154.89     14.53 o
   3  11   3        9.60       -0.52      6.04 o
   4  11   3        0.67       -5.82      6.54 o
   5  11   3        3.38       -2.85     10.15 o
   6  11   3        5.51       -3.35     12.01 o
   0  12   3      476.58      475.89     48.26 o
   1  12   3      460.02      481.01     36.39 o
   2  12   3      160.28      208.77     19.98 o
   3  12   3      260.11      295.79     26.65 o
   4  12   3        1.95       -3.98      7.05 o
   5  12   3        5.51       -3.48      8.44 o
   6  12   3        0.15       -4.90     10.02 o
   0  13   3        5.93       -3.66     10.92 o
   1  13   3      166.06      195.80     24.28 o
   2  13   3        3.37       -1.26      6.77 o
   3  13   3      126.30      133.21     16.53 o
   4  13   3        1.07       -3.32      9.50 o
   5  13   3       12.54       15.27     10.26 o
   0  14   3      153.51      135.62     73.90 o
   1  14   3       80.98       96.11     17.91 o
   2  14   3       50.10       38.11     13.47 o
   3  14   3      331.78      396.24     37.60 o
   4  14   3       48.42       31.56     13.80 o
   0  15   3       30.94       13.11     30.81 o
   1  15   3       29.80       11.94     10.06 o
   2  15   3       59.82       74.81     19.26 o
   3  15   3       23.59       12.46     11.62 o
   0  16   3       22.56       25.13     23.33 o
   1  16   3        2.17        3.45     13.89 o
   0   0   4      867.94      730.50    132.00 o
   1   0   4        9.89       21.54      9.57 o
   2   0   4       35.12       30.58      7.82 o
   3   0   4       27.85       24.99      6.31 o
   4   0   4        1.73        7.24      5.39 o
   5   0   4      348.83      386.22     43.98 o
   6   0   4        6.72        3.85      7.42 o
   7   0   4       49.99       60.79     18.06 o
   8   0   4      156.32      167.73     46.97 o
   9   0   4       43.76       38.29     26.92 o
   0   1   4     5160.86     4902.51    502.32 o
   2   1   4      576.37      545.45     57.86 o
   3   1   4      427.25      393.97     33.06 o
   4   1   4       50.90       55.83      7.71 o
   5   1   4       57.60       67.15      8.34 o
   6   1   4      140.42      109.58     16.10 o
   7   1   4      191.08      168.65     21.55 o
   8   1   4       51.13       56.83     15.01 o
   9   1   4       59.06       65.66     18.06 o
   0   2   4       28.73       23.85      4.47 o
   1   2   4      120.89      133.96     12.84 o
   2   2   4     1006.02      895.68     72.86 o
   3   2   4      794.03      827.14     61.69 o
   4   2   4       77.84       81.09      8.56 o
   5   2   4       39.40       39.87      8.66 o
   6   2   4      127.81      196.62     23.24 o
   7   2   4       24.73       35.13     11.95 o
   8   2   4       84.50       91.80     18.25 o
   9   2   4      121.38      149.06     38.29 o
   0   3   4     1218.07     1164.42    104.24 o
   1   3   4      860.96      857.12     69.34 o
   2   3   4      191.30      213.97     17.27 o
   3   3   4       26.15       30.78      6.72 o
   4   3   4     1048.44     1016.09     87.31 o
   5   3   4       67.86       83.87     11.04 o
   6   3   4        5.32        6.73      6.72 o
   7   3   4       14.11       31.93     11.22 o
   8   3   4       69.22       84.10     23.16 o
   9   3   4      128.61      133.24     46.07 o
   0   4   4      294.88      287.43     24.53 o
   1   4   4      146.99      142.41     10.43 o
   2   4   4      591.00      553.39     41.48 o
   3   4   4      663.16      655.42     54.74 o
   4   4   4      163.00      188.28     18.40 o
   5   4   4       79.03       80.00     10.76 o
   6   4   4      244.88      227.10     21.36 o
   7   4   4       73.96       79.93     17.45 o
   8   4   4       65.13       33.79     22.44 o
   0   5   4      320.45      335.19     28.86 o
   1   5   4     1517.68     1607.41    102.44 o
   2   5   4      504.15      530.00     39.61 o
   3   5   4      457.12      498.49     38.58 o
   4   5   4      207.64      211.57     20.56 o
   5   5   4      173.38      164.47     39.42 o
   6   5   4        0.96       -0.25      7.65 o
   7   5   4       53.99       51.96     13.15 o
   8   5   4       70.70      121.18     23.18 o
   0   6   4     1049.85     1075.57     87.50 o
   1   6   4      347.37      336.39     20.83 o
   2   6   4      197.63      248.29     29.23 o
   3   6   4       36.82       30.61      6.93 o
   4   6   4       19.65       14.89      6.28 o
   5   6   4      152.59      146.55     19.64 o
   6   6   4       14.99       10.54      9.36 o
   7   6   4        1.84       -0.85      9.66 o
   8   6   4       12.43        4.29     11.70 o
   0   7   4       23.90       13.91      5.91 o
   1   7   4      339.40      383.39     24.61 o
   2   7   4       53.14       39.73      6.52 o
   3   7   4      134.36      133.95     13.04 o
   4   7   4       44.09       38.36      8.53 o
   5   7   4     1343.75     1426.66    130.57 o
   6   7   4       68.98       70.44     14.70 o
   7   7   4      618.11      720.17     83.41 o
   8   7   4       26.32       18.73     12.24 o
   0   8   4      130.08      153.45     14.12 o
   1   8   4      203.50      219.07     15.20 o
   2   8   4      211.16      226.26     15.67 o
   3   8   4      364.27      396.58     29.80 o
   4   8   4        7.08        3.73      8.54 o
   5   8   4      149.00      152.78     21.23 o
   6   8   4        0.62       -9.54      9.54 o
   7   8   4      255.70      309.44     50.54 o
   8   8   4       25.23       28.25     14.88 o
   0   9   4       83.00       75.78      9.05 o
   1   9   4      905.32      919.61     55.64 o
   2   9   4      253.59      287.88     19.78 o
   3   9   4      660.30      664.13     51.68 o
   4   9   4      454.55      408.39     42.56 o
   5   9   4      127.56      130.80     20.41 o
   6   9   4       24.85       44.09     14.06 o
   7   9   4       94.32       93.60     19.63 o
   0  10   4        0.19       -3.98      4.77 o
   1  10   4      190.86      207.96     15.07 o
   2  10   4       33.47       39.89      6.60 o
   3  10   4      123.35      137.65     13.93 o
   4  10   4      155.50      164.25     19.99 o
   5  10   4       68.43       67.16     15.66 o
   6  10   4        0.57        4.99     12.08 o
   7  10   4       11.54        0.80     13.43 o
   0  11   4     1036.66     1131.37     93.57 o
   1  11   4      104.28      109.00     11.68 o
   2  11   4      229.78      227.55     25.45 o
   3  11   4       30.29       42.55      8.35 o
   4  11   4        3.09        1.71      7.07 o
   5  11   4       46.51       31.41     11.08 o
   6  11   4       18.45       18.91     13.62 o
   0  12   4      261.11      299.04     50.31 o
   1  12   4      482.54      464.70     35.40 o
   2  12   4      126.99      115.25     14.99 o
   3  12   4       21.35       19.55     11.80 o
   4  12   4       48.12       60.78     13.46 o
   5  12   4      176.94      193.36     21.16 o
   6  12   4        5.22       -5.37     10.97 o
   0  13   4       61.20       77.81     20.94 o
   1  13   4       10.21        3.69      7.31 o
   2  13   4      121.13      140.09     22.13 o
   3  13   4        0.87       -3.29      7.76 o
   4  13   4       84.47       48.73     14.49 o
   5  13   4       13.85       -0.25      9.15 o
   0  14   4      142.08      116.09     48.77 o
   1  14   4      234.44      212.24     32.83 o
   2  14   4      331.10      408.51     46.57 o
   3  14   4      104.29       87.22     15.30 o
   4  14   4       18.41       -6.83      9.12 o
   0  15   4       20.38       31.99     20.94 o
   1  15   4        6.29       31.12     11.40 o
   2  15   4       66.10       48.62     17.27 o
   3  15   4       58.50       56.76     15.78 o
   1   0   5       26.96       18.58     10.20 o
   2   0   5      974.90      804.31    146.07 o
   3   0   5       39.23       40.93      9.62 o
   4   0   5      142.92      130.18     21.05 o
   5   0   5       15.14       16.32      7.47 o
   6   0   5       90.17       90.18     20.29 o
   7   0   5       52.16       37.09     21.54 o
   8   0   5       17.90       13.16     20.94 o
   9   0   5        5.04      -17.95     17.95 o
   0   1   5     1910.14     1705.13    175.59 o
   1   1   5      733.49      706.91     73.89 o
   2   1   5      170.24      158.00     19.01 o
   3   1   5      320.78      360.14     32.91 o
   4   1   5      316.78      345.44     30.28 o
   5   1   5      128.93      166.57     16.51 o
   6   1   5      253.93      321.18     36.91 o
   7   1   5       67.29       64.77     27.74 o
   8   1   5       27.52        8.02     13.59 o
   9   1   5       50.88      142.39     44.27 o
   0   2   5     1952.99     1688.83    150.86 o
   1   2   5     1863.37     1924.28    197.86 o
   2   2   5      380.28      340.68     35.70 o
   3   2   5      191.96      178.28     16.67 o
   4   2   5        2.95        2.77      4.91 o
   5   2   5      134.67      164.65     18.93 o
   6   2   5        9.12        9.46     14.68 o
   7   2   5       62.23       47.69     14.77 o
   8   2   5       44.84       44.65     18.00 o
   9   2   5       57.68       67.44     26.92 o
   0   3   5       75.04       63.07      8.97 o
   1   3   5      119.17      118.53     14.87 o
   2   3   5      881.13      931.21     68.47 o
   3   3   5      237.64      291.81     22.91 o
   4   3   5      584.49      588.87     50.32 o
   5   3   5       32.33       16.69      6.84 o
   6   3   5      116.49      115.85     18.40 o
   7   3   5       79.82       99.15     29.02 o
   8   3   5       26.73       -4.63     14.55 o
   9   3   5       35.65       42.34     21.64 o
   0   4   5     1206.07     1137.34    101.96 o
   1   4   5      201.41      210.03     18.82 o
   2   4   5      523.83      481.79     35.69 o
   3   4   5      484.25      514.20     42.18 o
   4   4   5        6.79        6.33      5.01 o
   5   4   5      129.31      127.44     30.82 o
   6   4   5       17.06        9.66      8.51 o
   7   4   5       38.92       44.72     14.12 o
   8   4   5      158.39       50.40     34.71 o
   0   5   5       41.64       33.53      6.22 o
   1   5   5      334.73      362.57     25.80 o
   2   5   5       60.53       56.22      6.57 o
   3   5   5      121.22      117.94     11.67 o
   4   5   5      104.83      115.66     18.22 o
   5   5   5      352.15      448.76    112.43 o
   6   5   5       23.24       13.85     14.65 o
   7   5   5      177.28      192.40     24.84 o
   8   5   5       15.10       12.63     31.11 o
   0   6   5     1206.28     1207.78     98.22 o
   1   6   5       42.98       44.52      4.60 o
   2   6   5      775.34      731.25     50.01 o
   3   6   5       12.54        8.73      5.12 o
   4   6   5      174.88      156.33     16.77 o
   5   6   5      267.59      275.94     27.25 o
   6   6   5       61.89       31.45     16.84 o
   7   6   5      305.04      319.81     36.89 o
   8   6   5       66.37       69.25     19.07 o
   0   7   5      124.10      146.08     14.55 o
   1   7   5      368.26      420.21     25.37 o
   2   7   5      438.73      412.83     26.72 o
   3   7   5       89.91       88.99     12.82 o
   4   7   5      304.81      351.25     31.49 o
   5   7   5       61.98       60.00     12.10 o
   6   7   5       44.58       20.26     11.04 o
   7   7   5       21.15       18.00     12.12 o
   8   7   5        0.19       14.46     15.20 o
   0   8   5       87.34       93.08     11.16 o
   1   8   5      122.84      125.92      9.44 o
   2   8   5       60.14       73.54      7.46 o
   3   8   5      148.11      151.60     14.01 o
   4   8   5      129.05      141.80     16.20 o
   5   8   5       45.89       10.22     14.59 o
   6   8   5       70.08       70.68     15.45 o
   7   8   5        0.17       -5.48     11.77 o
   0   9   5      154.34      165.21     17.28 o
   1   9   5       88.34       87.37      8.65 o
   2   9   5      129.05      131.94     10.54 o
   3   9   5      174.86      200.30     19.01 o
   4   9   5      275.12      292.71     29.48 o
   5   9   5       52.17       27.45     11.89 o
   6   9   5        5.01       -4.21     10.28 o
   7   9   5       48.63       49.89     15.74 o
   0  10   5        2.60       -5.31      5.31 o
   1  10   5      102.54      105.14      9.61 o
   2  10   5      175.41      144.83     17.21 o
   3  10   5       44.77       42.55      8.01 o
   4  10   5      321.11      321.39     32.35 o
   5  10   5       43.92       28.29     12.82 o
   6  10   5      146.56      168.56     25.39 o
   7  10   5       23.52       33.83     21.33 o
   0  11   5     1262.74     1403.26    114.33 o
   1  11   5      254.64      259.67     20.00 o
   2  11   5      732.40      743.18     52.75 o
   3  11   5      332.72      290.19     24.79 o
   4  11   5       85.49       94.87     13.95 o
   5  11   5       22.02       27.64     10.84 o
   6  11   5       21.30       62.37     16.85 o
   0  12   5        8.97        5.51      9.71 o
   1  12   5       43.74       35.95     10.84 o
   2  12   5       54.33       34.71      8.38 o
   3  12   5       68.42       61.71     13.72 o
   4  12   5       14.26       15.49      9.04 o
   5  12   5       16.34       -1.59      8.59 o
   6  12   5       19.13       22.65     12.30 o
   0  13   5      195.17      154.13     30.47 o
   1  13   5      391.00      383.13     36.93 o
   2  13   5      123.87      145.52     16.57 o
   3  13   5       59.79       49.45     14.46 o
   4  13   5       17.41       25.55     10.21 o
   5  13   5        7.79       -8.64      8.64 o
   0  14   5      133.53      115.09     42.78 o
   1  14   5       47.49       55.30     16.67 o
   2  14   5       17.82        2.83      9.10 o
   3  14   5       88.06       89.16     16.11 o
   4  14   5       19.25       33.23     12.12 o
   0  15   5       50.17       37.30     36.49 o
   1  15   5      131.18      140.30     19.66 o
   2  15   5      126.62      134.11     22.01 o
   0   0   6      155.69      210.64    183.82 o
   1   0   6     1231.51     1227.85    221.00 o
   2   0   6       94.49       69.42     19.15 o
   3   0   6      399.15      369.98     49.54 o
   4   0   6      137.39      112.93     19.45 o
   5   0   6       61.69       85.04     17.04 o
   6   0   6      489.42      586.90    114.98 o
   7   0   6        5.03       34.70     19.74 o
   8   0   6        3.37       19.74     21.54 o
   9   0   6       53.20       37.09     25.73 o
   0   1   6        5.55        6.56      8.91 o
   1   1   6      127.09      129.15     15.56 o
   2   1   6      565.01      220.10    131.34 o
   3   1   6      203.30      242.90     23.96 o
   4   1   6      887.90      864.62     80.00 o
   5   1   6       75.04       70.78     14.59 o
   6   1   6      632.38      718.49     79.07 o
   7   1   6       37.64       34.77     34.70 o
   8   1   6      180.10      184.85     34.24 o
   9   1   6       47.78       66.41     31.71 o
   0   2   6      517.35      415.01     44.09 o
   1   2   6       38.15       42.44     11.45 o
   2   2   6      340.82      359.54     37.64 o
   3   2   6      190.11      230.84     36.31 o
   4   2   6      176.89      226.68     20.55 o
   5   2   6       90.11      131.08     16.16 o
   6   2   6       94.32       71.44     12.22 o
   7   2   6       74.11       75.94     16.74 o
   8   2   6      105.75       57.44     29.32 o
   9   2   6       25.19      -13.76     20.34 o
   0   3   6     1944.10     1860.67    192.87 o
   1   3   6      568.77      533.53     46.81 o
   2   3   6      555.82      547.47     58.60 o
   3   3   6      372.84      386.19     36.61 o
   4   3   6      223.92      237.93     25.11 o
   5   3   6       55.73       57.32     12.43 o
   6   3   6      139.56      123.53     16.80 o
   7   3   6       43.27       46.69     26.52 o
   8   3   6       33.69       30.19     28.42 o
   0   4   6     2931.28     2996.83    309.46 o
   1   4   6      186.88      220.09     37.17 o
   2   4   6      199.67      220.49     20.39 o
   3   4   6       20.33       23.30      6.10 o
   4   4   6        8.43        2.25      5.44 o
   5   4   6       35.63       20.22      7.47 o
   6   4   6      255.37      337.12     59.84 o
   7   4   6      195.34      163.10     25.78 o
   8   4   6       60.94       83.91     36.49 o
   0   5   6      144.86      171.94     16.07 o
   1   5   6      279.05      252.35     21.90 o
   2   5   6      773.69      818.00     60.04 o
   3   5   6      131.79      137.60     14.06 o
   4   5   6      171.95      170.96     15.33 o
   5   5   6      105.38      101.40     15.62 o
   6   5   6       22.22       32.50     19.90 o
   7   5   6       31.68       46.32     26.08 o
   8   5   6        3.29       -5.38     18.25 o
   0   6   6       11.31       11.18      4.95 o
   1   6   6      717.61      793.56     54.38 o
   2   6   6      279.15      243.91     18.66 o
   3   6   6       18.11       16.41      4.81 o
   4   6   6       28.66       31.41      7.76 o
   5   6   6      602.24      559.94     49.41 o
   6   6   6       13.82        8.41      9.77 o
   7   6   6       11.28        2.46     12.20 o
   8   6   6        2.38       26.00     15.06 o
   0   7   6      123.19      143.58     14.49 o
   1   7   6       47.01       48.23      5.62 o
   2   7   6        6.45       -4.67      6.78 o
   3   7   6      552.48      565.11     43.64 o
   4   7   6       17.23        6.51      6.62 o
   5   7   6      586.50      525.15     48.41 o
   6   7   6      198.18      126.01     26.08 o
   7   7   6       18.36       20.11     12.13 o
   8   7   6      104.86      120.30     25.47 o
   0   8   6      122.59      125.43     14.06 o
   1   8   6       70.58       78.73      7.58 o
   2   8   6       43.08       38.60      6.29 o
   3   8   6      536.22      546.37     40.47 o
   4   8   6       35.76       28.68      8.50 o
   5   8   6      402.95      444.61     45.77 o
   6   8   6      115.24      109.64     34.59 o
   7   8   6       41.92       43.47     14.70 o
   0   9   6       81.81       78.56     10.85 o
   1   9   6        5.85        4.74      4.56 o
   2   9   6      114.64      109.65     10.03 o
   3   9   6       22.63       11.66      5.87 o
   4   9   6       63.00       77.01     11.52 o
   5   9   6      100.21       53.59     14.10 o
   6   9   6      157.55      134.98     24.18 o
   7   9   6      101.40       60.45     33.68 o
   0  10   6       86.46       95.89     12.60 o
   1  10   6      253.52      259.32     19.84 o
   2  10   6      348.16      350.99     25.82 o
   3  10   6       77.98       67.56      9.63 o
   4  10   6      114.44      152.65     29.86 o
   5  10   6       16.70       28.27     10.89 o
   6  10   6        0.04        8.45     12.54 o
   0  11   6       33.22       23.29      8.76 o
   1  11   6      157.98      155.44     13.90 o
   2  11   6       14.07        2.97      5.79 o
   3  11   6       51.67       52.28     12.13 o
   4  11   6       31.49       26.14      9.37 o
   5  11   6        0.08       11.27      9.29 o
   6  11   6       38.73       17.66     12.14 o
   0  12   6     1531.00     1602.48    168.35 o
   1  12   6      321.45      326.73     26.91 o
   2  12   6      499.94      514.83     42.40 o
   3  12   6      185.54      213.50     19.62 o
   4  12   6       35.21       34.40     10.02 o
   5  12   6       21.75        5.47      9.56 o
   0  13   6       41.29       29.40     27.22 o
   1  13   6      160.09      169.91     18.05 o
   2  13   6       40.47       20.92      8.91 o
   3  13   6       52.07       44.62     11.69 o
   4  13   6       99.84      105.33     17.80 o
   5  13   6       21.67       15.42     10.72 o
   0  14   6       18.30       11.74     14.59 o
   1  14   6      198.76      169.98     20.33 o
   2  14   6      135.53      154.81     19.94 o
   3  14   6       57.92       34.46     11.88 o
   4  14   6       71.97       74.89     15.71 o
   0  15   6       19.11       37.09     25.72 o
   1  15   6       86.54       94.75     18.11 o
   2  15   6       18.08        8.68     11.19 o
   1   0   7      492.65      502.35     52.95 o
   2   0   7        0.79       -1.87      8.84 o
   3   0   7       87.95       94.26     16.36 o
   4   0   7      268.43      340.14     47.36 o
   5   0   7      708.10      653.56     88.34 o
   6   0   7        5.69       19.14     17.35 o
   7   0   7       49.17       78.97     27.52 o
   8   0   7       26.71       56.23     28.12 o
   0   1   7      543.75      576.68    130.80 o
   1   1   7       29.32       25.83      6.76 o
   2   1   7      420.67      417.25     55.93 o
   3   1   7      149.80      171.99     18.27 o
   4   1   7       40.63       38.70     10.45 o
   5   1   7       32.44       32.98      7.86 o
   6   1   7       10.93       12.75      8.83 o
   7   1   7       52.47       67.82     18.60 o
   8   1   7       35.19       52.93     19.22 o
   0   2   7      155.67      197.23     48.22 o
   1   2   7      522.78      537.98     47.81 o
   2   2   7      174.70      230.96     22.72 o
   3   2   7       22.24       13.60     10.78 o
   4   2   7      499.61      568.52     50.25 o
   5   2   7      130.86      177.82     23.32 o
   6   2   7       15.52       -2.27     10.69 o
   7   2   7      254.53      310.31     48.62 o
   8   2   7      106.51      145.99     43.68 o
   0   3   7     2575.29     2673.51    275.39 o
   1   3   7      613.85      648.31     65.10 o
   2   3   7     1242.33     1276.10    115.68 o
   3   3   7      183.70      238.94     46.88 o
   4   3   7       81.63       74.94     19.73 o
   5   3   7      126.84      135.58     18.58 o
   6   3   7       12.07        3.40     10.10 o
   7   3   7       25.51       46.06     24.53 o
   8   3   7      138.40      167.54     47.87 o
   0   4   7      310.05      335.11     37.87 o
   1   4   7      459.86      465.26     44.26 o
   2   4   7      545.36      640.30     52.23 o
   3   4   7      267.22      299.90     29.87 o
   4   4   7        4.75       -4.00     11.68 o
   5   4   7        1.51       12.12      6.97 o
   6   4   7      129.00      114.46     20.30 o
   7   4   7      124.59       92.56     19.39 o
   8   4   7       88.03       93.33     35.90 o
   0   5   7      488.36      577.64     61.44 o
   1   5   7      165.02      195.85     29.86 o
   2   5   7      743.45      770.20     58.29 o
   3   5   7        4.85       -0.93      7.32 o
   4   5   7      241.14      227.22     26.28 o
   5   5   7      136.92      112.12     41.11 o
   6   5   7       96.09       86.09     36.90 o
   7   5   7      323.20      329.76     41.77 o
   8   5   7       41.23      100.22     27.25 o
   0   6   7        6.26        0.21      6.30 o
   1   6   7     1516.72     1634.41    111.70 o
   2   6   7       46.33       34.73      9.00 o
   3   6   7      432.45      457.51     39.04 o
   4   6   7      151.91      184.46     22.25 o
   5   6   7      486.97      488.45     44.05 o
   6   6   7      390.84      400.36     42.31 o
   7   6   7      136.22      156.27     26.81 o
   8   6   7        9.53       -1.00     16.78 o
   0   7   7       50.07       42.61      7.56 o
   1   7   7      575.80      618.39     43.77 o
   2   7   7       39.93       28.33      6.28 o
   3   7   7      245.52      212.16     21.67 o
   4   7   7      119.55      132.88     16.17 o
   5   7   7       17.99       19.21      8.83 o
   6   7   7      132.80      156.30     22.82 o
   7   7   7       18.88       41.36     16.02 o
   0   8   7       17.28       13.90      6.15 o
   1   8   7      293.36      317.15     21.15 o
   2   8   7      428.49      433.13     32.14 o
   3   8   7      690.09      733.75     57.66 o
   4   8   7      667.44      665.59     56.13 o
   5   8   7      112.19       88.22     22.89 o
   6   8   7       28.95        5.04     12.85 o
   7   8   7       35.49       16.66     13.42 o
   0   9   7       14.17       14.12      6.23 o
   1   9   7       92.64       83.03     11.52 o
   2   9   7       75.66       73.86     14.39 o
   3   9   7       31.55       31.07      7.21 o
   4   9   7       19.06       15.91      9.49 o
   5   9   7       36.81       37.36     16.84 o
   6   9   7       80.13       55.50     20.12 o
   7   9   7       10.18       26.88     15.21 o
   0  10   7      635.99      688.42     65.27 o
   1  10   7      106.47      105.18     10.46 o
   2  10   7        8.81        9.75      6.46 o
   3  10   7      111.18      101.78     11.91 o
   4  10   7       31.92       31.61     10.66 o
   5  10   7       66.04       60.41     13.22 o
   6  10   7      108.15      126.57     22.39 o
   0  11   7       22.87       21.42      9.14 o
   1  11   7      333.77      363.57     28.28 o
   2  11   7       20.60       27.74      9.19 o
   3  11   7       24.83       20.86      7.67 o
   4  11   7       36.38       38.09     10.11 o
   5  11   7       56.49       57.59     14.03 o
   6  11   7       19.82       -3.32     10.79 o
   0  12   7      179.15      208.86     29.38 o
   1  12   7       66.68       66.90     14.98 o
   2  12   7        4.67        4.48      7.17 o
   3  12   7       15.48       17.78      7.86 o
   4  12   7      116.53      106.96     15.67 o
   5  12   7       13.76       17.53     10.42 o
   0  13   7       25.00       21.01     15.07 o
   1  13   7      107.61      121.82     15.24 o
   2  13   7       23.95       23.02      9.23 o
   3  13   7       18.93       38.26     11.58 o
   4  13   7       41.76       28.67     11.03 o
   0  14   7        8.48      -12.34     12.34 o
   1  14   7       36.58       31.34     22.36 o
   2  14   7      113.82      118.28     24.49 o
   3  14   7       46.15       30.29     11.45 o
   0  15   7       69.83       46.67     27.52 o
   1  15   7       11.59      -10.27     10.27 o
   2  15   7       31.53       24.04     15.59 o
   0   0   8      580.07      570.94    105.55 o
   1   0   8        4.29        0.84      5.05 o
   2   0   8      223.06      233.51     46.12 o
   3   0   8      125.41      110.91     19.04 o
   4   0   8       25.01       28.63     16.75 o
   5   0   8      130.19      129.15     31.12 o
   6   0   8       84.80      106.50     32.31 o
   7   0   8       72.59       83.16     30.51 o
   8   0   8       39.83        5.98     20.94 o
   0   1   8     1166.54     1133.91    145.18 o
   1   1   8     1148.35     1249.73     90.32 o
   2   1   8     1408.34     1423.41    148.13 o
   3   1   8      304.47      374.11     68.97 o
   4   1   8      618.47      672.00     63.21 o
   5   1   8       37.50       28.17      9.22 o
   6   1   8      211.23      212.09     35.94 o
   7   1   8       78.47       99.03     23.26 o
   8   1   8      133.59      116.91     67.61 o
   0   2   8      216.08      208.95     55.31 o
   1   2   8      541.21      545.88     50.80 o
   2   2   8      152.07      171.61     27.04 o
   3   2   8      301.23      342.52     84.27 o
   4   2   8      562.49      631.53     56.95 o
   5   2   8       99.14      114.20     20.55 o
   6   2   8      157.71      199.06     41.42 o
   7   2   8       21.10       19.77     18.84 o
   8   2   8      114.14      151.98     46.07 o
   0   3   8      213.36      230.39     25.74 o
   1   3   8      281.95      319.65     30.20 o
   2   3   8      407.13      466.02     42.19 o
   3   3   8        8.82        9.07      5.70 o
   4   3   8      310.36      300.09     34.41 o
   5   3   8       57.33       78.97     17.11 o
   6   3   8      156.69      196.42     26.18 o
   7   3   8      197.28      208.26     55.06 o
   8   3   8       63.33       85.55     35.30 o
   0   4   8      492.25      472.03     51.08 o
   1   4   8     1419.01     1476.91    132.93 o
   2   4   8      308.12      334.97     28.67 o
   3   4   8      497.07      544.87     50.26 o
   4   4   8      373.28      392.86     75.51 o
   5   4   8      241.45      266.55     33.36 o
   6   4   8       25.76       30.56     19.44 o
   7   4   8      101.70      136.73     58.64 o
   8   4   8      135.65       39.49     29.32 o
   0   5   8      353.99      386.87     43.21 o
   1   5   8       35.60       22.54     10.04 o
   2   5   8      118.85      127.33     19.27 o
   3   5   8       67.43       70.78     11.00 o
   4   5   8       85.77      105.17     13.41 o
   5   5   8      171.99      200.47     44.66 o
   6   5   8       66.22       71.59     20.79 o
   7   5   8        1.81       37.12     17.37 o
   8   5   8       51.56       53.25     33.50 o
   0   6   8       45.35       60.57      9.16 o
   1   6   8      113.43      130.94     18.92 o
   2   6   8       52.86       63.74      8.14 o
   3   6   8      306.05      298.93     25.63 o
   4   6   8       56.58       48.33     37.26 o
   5   6   8      454.56      501.25     49.56 o
   6   6   8       67.39       59.71     26.17 o
   7   6   8      166.23      237.10     44.58 o
   8   6   8       23.78        7.18     25.72 o
   0   7   8       44.84       46.36      8.62 o
   1   7   8       77.50       83.69      8.82 o
   2   7   8      208.93      205.13     20.59 o
   3   7   8        7.54        2.23      6.28 o
   4   7   8      335.72      294.89     32.29 o
   5   7   8      137.92      149.51     18.66 o
   6   7   8      140.58      143.07     25.47 o
   7   7   8       15.01       22.49     15.64 o
   0   8   8        0.33       -1.13      6.07 o
   1   8   8       11.14        3.93      4.23 o
   2   8   8      277.25      280.19     21.76 o
   3   8   8      209.11      268.93     28.21 o
   4   8   8      236.63      222.28     21.76 o
   5   8   8       34.40       29.16     12.41 o
   6   8   8       15.48       10.90     11.86 o
   7   8   8       48.52       44.11     17.95 o
   0   9   8      276.04      306.68     33.14 o
   1   9   8      259.21      256.54     21.13 o
   2   9   8      149.36      128.28     12.35 o
   3   9   8       52.27       60.68     10.14 o
   4   9   8       26.49       39.29     10.60 o
   5   9   8       19.89       20.67     10.30 o
   6   9   8       23.35       13.45     13.09 o
   7   9   8        7.29       -4.21     25.53 o
   0  10   8     1317.01     1517.99    161.18 o
   1  10   8       31.42       28.95      6.53 o
   2  10   8      860.07      855.30     59.28 o
   3  10   8       50.80       39.72      8.64 o
   4  10   8      426.07      432.73     40.18 o
   5  10   8       38.40       20.39     14.71 o
   6  10   8      289.99      312.85     33.50 o
   0  11   8      111.14      132.86     21.23 o
   1  11   8      289.08      272.99     20.79 o
   2  11   8       72.06       55.70     10.15 o
   3  11   8       73.11       47.45     12.31 o
   4  11   8        2.36       19.88     10.06 o
   5  11   8        9.07       14.28     11.05 o
   6  11   8       66.19       91.90     18.11 o
   0  12   8       24.43        4.99     11.33 o
   1  12   8       22.88       14.64     10.26 o
   2  12   8       90.57       58.25     14.70 o
   3  12   8        8.54        0.31      7.67 o
   4  12   8      163.25      171.33     30.00 o
   5  12   8        5.79        3.01      9.54 o
   0  13   8      294.98      298.87    104.74 o
   1  13   8      143.71      127.87     17.61 o
   2  13   8      121.92      112.22     24.98 o
   3  13   8      183.50      196.14     33.13 o
   4  13   8       18.26       22.74     25.64 o
   0  14   8        9.82        5.03     25.13 o
   1  14   8       11.74       30.42     17.36 o
   2  14   8       11.59       -8.68      9.14 o
   3  14   8       14.95       31.18     21.33 o
   0  15   8      117.67      137.61     45.47 o
   1  15   8        1.20       17.59     12.84 o
   1   0   9      636.78      628.17     62.79 o
   2   0   9      460.08      452.96     87.48 o
   3   0   9     1182.44     1234.97    224.54 o
   4   0   9       14.69       33.07     23.93 o
   5   0   9       57.80       85.69     17.46 o
   6   0   9       30.69       19.14     16.75 o
   7   0   9       48.23       74.18     28.12 o
   8   0   9       33.51        9.57     21.54 o
   0   1   9     1966.28     2074.89    263.18 o
   1   1   9     1379.99     1390.83    100.21 o
   2   1   9      608.88      632.94     79.88 o
   3   1   9      719.70      690.32     74.53 o
   4   1   9      287.61      332.19     46.32 o
   5   1   9        0.19       -6.56      6.56 o
   6   1   9      216.42      222.76     37.41 o
   7   1   9      153.42      204.19     36.38 o
   8   1   9      161.89      175.86     33.78 o
   1   2   9      895.80      951.33     70.50 o
   3   2   9       43.27       48.55     10.11 o
   4   2   9      421.44      437.65     42.23 o
   5   2   9       24.98       14.15      9.02 o
   6   2   9       94.22       84.47     35.41 o
   7   2   9      101.09       87.37     23.03 o
   8   2   9        0.97       -3.59     22.73 o
   0   3   9      408.07      443.92    116.13 o
   1   3   9      135.63      185.58     39.02 o
   2   3   9      225.50      258.76     23.08 o
   3   3   9      388.32      489.52     60.40 o
   4   3   9      111.70      102.95     21.19 o
   5   3   9      392.84      398.73     46.67 o
   6   3   9      105.19      120.82     19.91 o
   7   3   9       25.15       -7.78     19.14 o
   8   3   9      187.92      142.42     44.88 o
   0   4   9        1.45        1.17      9.06 o
   1   4   9       36.91       43.65      7.63 o
   2   4   9      119.56      112.90     11.88 o
   3   4   9      125.11      127.72     18.10 o
   4   4   9      284.54      325.38     61.75 o
   5   4   9       93.02      101.31     16.45 o
   6   4   9      176.93      207.07     40.39 o
   7   4   9       21.09        2.99     19.74 o
   8   4   9       45.65       23.93     26.32 o
   0   5   9      174.50      143.76     22.12 o
   1   5   9       90.86      105.12     15.36 o
   2   5   9      536.44      462.32     39.94 o
   3   5   9       33.29       30.21      8.46 o
   4   5   9      372.05      370.91     37.20 o
   5   5   9      145.68      140.80     41.59 o
   6   5   9      206.07      215.60     39.00 o
   7   5   9       29.52       26.57     17.79 o
   8   5   9        9.03       -5.38     25.72 o
   0   6   9       90.50      120.57     17.12 o
   1   6   9        6.67        6.46      5.39 o
   2   6   9      188.84      188.84     28.95 o
   3   6   9      153.93      157.08     25.48 o
   4   6   9      271.79      273.90     34.67 o
   5   6   9      240.98      228.43     31.48 o
   6   6   9      121.39       91.64     18.71 o
   7   6   9       43.54       44.39     20.41 o
   0   7   9      121.45      128.24     15.81 o
   1   7   9      690.45      762.45     56.84 o
   2   7   9      260.79      292.54     57.99 o
   3   7   9       36.59       20.34     14.94 o
   4   7   9       63.31       55.28     14.44 o
   5   7   9       38.54       20.50     12.16 o
   6   7   9       76.94       98.79     25.81 o
   7   7   9        5.57        6.86     16.86 o
   0   8   9       83.06       71.54     14.08 o
   1   8   9      707.86      711.66     51.21 o
   2   8   9      333.43      362.27     29.41 o
   3   8   9      384.34      408.61     37.80 o
   4   8   9       66.71       71.12     12.55 o
   5   8   9       14.57        4.68     15.44 o
   6   8   9       25.33        6.93     17.52 o
   7   8   9        0.62      -11.12     16.51 o
   0   9   9       90.81       68.14     14.90 o
   1   9   9      134.88      160.20     15.21 o
   2   9   9      171.56      163.11     15.39 o
   3   9   9      609.92      721.26     56.45 o
   4   9   9      122.53      124.42     19.73 o
   5   9   9      120.35       95.04     18.07 o
   6   9   9       33.52       98.82     28.97 o
   0  10   9      133.79      145.26     28.12 o
   1  10   9      369.72      409.11     34.27 o
   2  10   9      115.63      108.30     17.10 o
   3  10   9       92.72       99.70     13.33 o
   4  10   9       35.13        9.73     11.59 o
   5  10   9        9.76        3.22     11.48 o
   6  10   9       16.25       19.61     15.22 o
   0  11   9      196.31      214.26     29.75 o
   1  11   9      815.91      868.23     67.71 o
   2  11   9      108.86      119.67     25.07 o
   3  11   9       30.68       22.59      9.86 o
   4  11   9       60.41       74.69     14.10 o
   5  11   9      165.42      133.58     24.62 o
   0  12   9        8.13       11.52     11.06 o
   1  12   9       77.21       71.53     13.01 o
   2  12   9       67.64       42.32     14.85 o
   3  12   9        6.38        7.97      9.13 o
   4  12   9       17.38       15.01     13.38 o
   5  12   9       46.07       56.01     21.50 o
   0  13   9       83.79       26.80     46.07 o
   1  13   9      100.99      102.70     16.00 o
   2  13   9       71.15       64.94     13.97 o
   3  13   9      539.43      633.25     55.86 o
   4  13   9       51.49       33.98     14.33 o
   0  14   9       51.05      124.44     43.07 o
   1  14   9       59.76       26.05     19.52 o
   2  14   9       74.30       75.32     15.28 o
   3  14   9       59.94       56.81     16.77 o
   0   0  10      375.30      327.40     79.55 o
   1   0  10     2713.92     3069.55    316.87 o
   2   0  10        3.81        8.52      7.89 o
   3   0  10      145.89      150.83     68.28 o
   4   0  10       12.97        5.04      8.61 o
   5   0  10      304.76      287.25     43.08 o
   6   0  10      200.46      268.71     61.04 o
   7   0  10        0.12       19.14     20.94 o
   8   0  10       15.33       46.06     27.52 o
   0   1  10      299.57      334.31     46.57 o
   1   1  10      319.74      370.02     65.14 o
   2   1  10      223.72      177.80     34.95 o
   3   1  10      175.90      206.44     54.70 o
   4   1  10       78.72       73.60     10.93 o
   5   1  10       82.56       71.45     19.26 o
   6   1  10       56.88       58.57     23.93 o
   7   1  10      261.58      405.32     72.12 o
   8   1  10      117.41       81.37     34.70 o
   0   2  10       26.01       17.40     17.70 o
   1   2  10       95.55       84.11     19.51 o
   2   2  10      504.77      512.23     87.95 o
   3   2  10       54.02       53.43      9.48 o
   4   2  10       78.37       95.09     15.70 o
   5   2  10      179.84      200.84     39.39 o
   6   2  10      183.18      168.28     24.14 o
   7   2  10       14.35       10.77     13.54 o
   8   2  10       87.02      153.16     46.07 o
   0   3  10      189.67      254.04     84.32 o
   1   3  10       29.23       28.26      6.05 o
   2   3  10       27.02       26.23      6.74 o
   3   3  10      441.99      450.25     43.67 o
   4   3  10      362.66      374.58     48.48 o
   5   3  10      164.30      203.53     27.16 o
   6   3  10      214.66      202.73     28.43 o
   7   3  10      111.38       82.57     35.30 o
   8   3  10        0.85       50.85     29.91 o
   0   4  10       77.64       54.15     22.71 o
   1   4  10      144.33      157.40     25.17 o
   2   4  10       17.35       16.86      5.94 o
   3   4  10      130.30      129.95     29.87 o
   4   4  10      134.95      135.38     39.42 o
   5   4  10        7.41       19.95      8.82 o
   6   4  10      431.55      495.13     70.51 o
   7   4  10        0.66       -7.78     19.14 o
   8   4  10      142.83      113.09     43.68 o
   0   5  10      942.65     1004.75    182.95 o
   1   5  10       46.52       47.18      7.21 o
   2   5  10      835.88      827.98     68.94 o
   3   5  10       68.48       58.17      9.95 o
   4   5  10      134.56      171.18     44.75 o
   5   5  10      599.27      578.28     66.73 o
   6   5  10       64.82       39.76     15.86 o
   7   5  10      294.28      353.00     45.93 o
   0   6  10        3.80        0.24     14.72 o
   1   6  10       93.43       82.56      9.36 o
   2   6  10       33.67       31.68      7.61 o
   3   6  10      626.38      660.77     63.18 o
   4   6  10      103.42      136.59     21.59 o
   5   6  10       66.11       34.49     17.44 o
   6   6  10        0.84        3.50     20.42 o
   7   6  10       48.70       47.42     21.76 o
   0   7  10        0.46       11.96     10.43 o
   1   7  10      185.36      213.12     19.03 o
   2   7  10      307.45      347.87     36.79 o
   3   7  10      282.87      263.61     48.45 o
   4   7  10      388.06      417.72     43.60 o
   5   7  10       36.79       43.96     14.65 o
   6   7  10        8.62      -11.07     14.38 o
   7   7  10       39.51       73.32     24.95 o
   0   8  10       59.15       35.48     10.21 o
   1   8  10      802.03      779.65     66.04 o
   2   8  10       33.88       34.36     11.16 o
   3   8  10      131.62      146.31     19.81 o
   4   8  10      207.26      200.15     25.26 o
   5   8  10       57.36       53.42     16.63 o
   6   8  10       17.32       -0.91     17.25 o
   7   8  10        3.76       22.57     28.71 o
   0   9  10     1334.15     1284.77    167.79 o
   1   9  10      141.76      133.72     16.41 o
   2   9  10      529.87      527.67     46.47 o
   3   9  10      133.56       92.03     13.93 o
   4   9  10       68.07       49.37     16.14 o
   5   9  10       18.10       19.33     13.09 o
   6   9  10       23.52       20.96     15.99 o
   0  10  10       21.58       16.99     23.33 o
   1  10  10      109.46      118.84     15.42 o
   2  10  10        9.37       -6.85      6.85 o
   3  10  10       27.12       39.12     10.79 o
   4  10  10       17.60       17.45     11.02 o
   5  10  10       60.03       68.33     19.23 o
   6  10  10       29.76       43.76     18.24 o
   0  11  10        9.81       20.82     14.36 o
   1  11  10      193.94      211.24     23.31 o
   2  11  10       41.60       44.29     11.12 o
   3  11  10      303.49      327.56     33.75 o
   4  11  10      115.79      131.86     18.92 o
   5  11  10       59.17       83.10     22.05 o
   0  12  10       13.40       15.55     14.38 o
   1  12  10        9.35       18.54      9.52 o
   2  12  10       43.09       36.16     11.23 o
   3  12  10       60.96       58.62     13.23 o
   4  12  10       39.89       32.76     14.20 o
   0  13  10       33.81       10.17     23.33 o
   1  13  10       11.82       -0.19      9.22 o
   2  13  10       52.80       70.10     16.52 o
   3  13  10       78.17       73.32     15.35 o
   0  14  10        0.00       24.53     24.53 o
   1  14  10       13.49       -9.13     14.14 o
   2  14  10       56.90       45.85     13.50 o
   1   0  11       90.91       95.91     29.70 o
   2   0  11       56.02       51.62     10.39 o
   3   0  11      265.37      250.05    165.61 o
   4   0  11        4.61       18.31     13.34 o
   5   0  11        5.06        3.81      9.77 o
   6   0  11        0.00       14.96     18.54 o
   7   0  11        3.83       23.93     22.73 o
   8   0  11       20.15      -20.34     20.34 o
   0   1  11       58.85       55.08     12.93 o
   1   1  11      411.94      446.52     63.95 o
   2   1  11       64.03       70.80     12.32 o
   3   1  11      176.41      148.25     19.99 o
   4   1  11       41.68       46.68     20.04 o
   5   1  11       92.09       95.51     16.19 o
   6   1  11      128.68      162.37     29.64 o
   7   1  11       31.24       20.07     18.25 o
   8   1  11       55.66       33.50     26.92 o
   0   2  11      150.31      242.25     35.75 o
   1   2  11        7.66        3.13      5.97 o
   2   2  11      127.08      143.00     28.47 o
   3   2  11       57.46       66.58     13.11 o
   4   2  11       97.60       95.54     13.64 o
   5   2  11       29.91       26.96     10.23 o
   6   2  11       19.21       22.21     13.94 o
   7   2  11      334.90      424.99     93.98 o
   8   2  11      109.75      124.45     43.68 o
   0   3  11      204.07      169.62     29.29 o
   1   3  11      155.51      146.18     35.35 o
   2   3  11      146.52      176.91     37.12 o
   3   3  11      156.46      208.95     49.29 o
   4   3  11       25.90       26.81     10.84 o
   5   3  11      236.82      260.04     30.47 o
   6   3  11        0.22      -10.36     10.36 o
   7   3  11       90.93       32.91     26.33 o
   8   3  11        9.70       26.92     26.92 o
   0   4  11        4.82       23.29     15.28 o
   1   4  11      292.99      301.89     35.33 o
   2   4  11      164.14      176.89     17.33 o
   3   4  11      262.22      236.09     24.05 o
   4   4  11      568.10      585.22     57.10 o
   5   4  11      378.18      405.41     48.91 o
   6   4  11      229.87      177.38     27.02 o
   7   4  11       71.43       44.87     29.32 o
   0   5  11       51.21       32.80     15.00 o
   1   5  11      214.56      216.30     39.04 o
   2   5  11      204.16      201.59     20.29 o
   3   5  11       27.32       29.96      7.71 o
   4   5  11      106.24      126.00     20.53 o
   5   5  11       75.89       79.66     17.53 o
   6   5  11       21.95       42.31     19.92 o
   7   5  11       30.01       15.85     14.30 o
   0   6  11      114.04      123.39     22.38 o
   1   6  11      246.44      271.60     25.86 o
   2   6  11      313.04      287.06     26.69 o
   3   6  11      501.32      534.89     53.11 o
   4   6  11      295.44      301.12     33.37 o
   5   6  11      127.96      169.64     33.78 o
   6   6  11       50.79       30.98     14.36 o
   7   6  11       70.44       63.54     23.05 o
   0   7  11        5.78       -0.86     13.74 o
   1   7  11      315.26      303.46     28.30 o
   2   7  11      555.85      606.29     59.07 o
   3   7  11      133.80      143.62     19.44 o
   4   7  11       75.16       81.65     19.34 o
   5   7  11       81.26      120.34     21.78 o
   6   7  11       14.22       19.54     17.97 o
   7   7  11        1.30        4.94     17.97 o
   0   8  11       62.43       42.71     11.03 o
   1   8  11      116.98      104.45     15.65 o
   2   8  11       12.57        1.43      7.93 o
   3   8  11      238.74      191.63     23.34 o
   4   8  11        6.59       13.92      9.89 o
   5   8  11      155.01      144.90     25.25 o
   6   8  11        4.22       -0.11     16.67 o
   0   9  11      130.33      175.59     39.19 o
   1   9  11      104.32       99.01     13.81 o
   2   9  11      355.81      351.69     32.54 o
   3   9  11       26.77       26.10     11.03 o
   4   9  11      101.58       97.06     16.90 o
   5   9  11       60.96       47.58     16.61 o
   6   9  11       62.81       94.98     28.87 o
   0  10  11       89.03       50.04     17.33 o
   1  10  11      157.51      180.27     20.05 o
   2  10  11      127.25      154.05     19.40 o
   3  10  11       62.55       50.78     11.98 o
   4  10  11       87.40      120.08     19.56 o
   5  10  11       28.78       24.06     14.39 o
   0  11  11        0.43       -0.14     13.46 o
   1  11  11      182.91      193.14     23.50 o
   2  11  11       73.50       71.28     13.16 o
   3  11  11       42.94       39.46     13.16 o
   4  11  11      241.41      309.86     37.05 o
   5  11  11       53.12       27.18     26.59 o
   0  12  11       85.82       72.41     22.37 o
   1  12  11       72.15       39.70     12.51 o
   2  12  11       67.30       77.24     16.10 o
   3  12  11      122.25      102.61     35.15 o
   4  12  11      120.14      137.59     27.13 o
   0  13  11       10.25       10.77     22.13 o
   1  13  11        8.24       14.33     19.07 o
   2  13  11       24.71       28.68     12.41 o
   3  13  11       31.02       38.44     14.40 o
   0  14  11       75.02      145.38     46.07 o
   1  14  11       58.38       15.17     42.78 o
   0   0  12     1368.76     1615.13    293.11 o
   1   0  12      160.12      138.93     35.85 o
   2   0  12       86.82       77.70     12.48 o
   3   0  12      252.44      202.73    127.08 o
   4   0  12       67.77       52.81     26.55 o
   5   0  12       25.39       28.50     54.14 o
   6   0  12       24.15        9.29     63.71 o
   7   0  12       68.87      101.71     35.90 o
   8   0  12       52.67       32.31     26.32 o
   0   1  12     1751.48     1732.41    233.30 o
   1   1  12      156.46      145.90     16.62 o
   2   1  12      102.68      106.63     16.34 o
   3   1  12      143.86      126.71     35.02 o
   4   1  12      184.94      185.05     26.63 o
   5   1  12        2.45       -7.94      7.94 o
   6   1  12        1.36       -6.38     11.40 o
   7   1  12        5.77       12.40     15.01 o
   8   1  12       33.88       67.00     31.71 o
   0   2  12       51.10       53.15     36.01 o
   1   2  12       53.46       57.23      8.95 o
   2   2  12       84.95       90.31     16.57 o
   3   2  12      122.36      124.74     16.68 o
   4   2  12      106.70      100.23     12.88 o
   5   2  12      302.22      320.66     38.65 o
   6   2  12      160.35      218.48     37.23 o
   7   2  12      138.26      174.12     49.66 o
   0   3  12      115.95      120.24     35.15 o
   1   3  12       91.60       94.15     26.53 o
   2   3  12      197.42      199.02     61.79 o
   3   3  12       98.46       87.05     11.54 o
   4   3  12       84.38       92.57     21.50 o
   5   3  12      283.08      330.39     48.90 o
   6   3  12      386.21      346.54     53.76 o
   7   3  12      258.48      272.31     68.23 o
   0   4  12      181.30      175.60     28.61 o
   1   4  12       38.00       41.00     12.58 o
   2   4  12      131.92      137.82     25.21 o
   3   4  12      256.74      248.44     24.16 o
   4   4  12      290.02      323.07     34.53 o
   5   4  12      175.97      189.99     28.44 o
   6   4  12       81.95       94.60     19.67 o
   7   4  12       94.92       74.58     25.13 o
   0   5  12       50.69       71.11     18.77 o
   1   5  12      189.91      166.02     17.24 o
   2   5  12       32.75       36.81      8.46 o
   3   5  12      317.05      308.21     29.48 o
   4   5  12      228.54      285.98     30.70 o
   5   5  12      279.35      304.53     40.08 o
   6   5  12      163.58      190.32     45.00 o
   7   5  12       24.91       32.74     21.21 o
   0   6  12      131.48      169.77     55.05 o
   1   6  12      308.89      305.94     26.37 o
   2   6  12      125.94      134.32     17.20 o
   3   6  12      171.65      158.17     23.41 o
   4   6  12       10.80       13.24      8.77 o
   5   6  12      150.72      153.89     24.64 o
   6   6  12      118.04      113.73     22.54 o
   7   6  12      142.34      148.67     33.14 o
   0   7  12      112.30      136.40     24.70 o
   1   7  12      436.00      407.26     35.56 o
   2   7  12      330.83      277.40     30.26 o
   3   7  12      131.16      117.71     26.60 o
   4   7  12      103.02      120.05     18.31 o
   5   7  12      120.24      101.42     27.03 o
   6   7  12       62.24       62.83     18.18 o
   0   8  12     1073.64      951.65    103.93 o
   1   8  12       66.85       66.10     23.66 o
   2   8  12      365.23      338.48     45.54 o
   3   8  12       83.25       63.23     14.48 o
   4   8  12       23.08        9.64     10.10 o
   5   8  12      106.16      142.75     26.86 o
   6   8  12       24.36       27.88     15.76 o
   0   9  12       14.32       27.27     14.59 o
   1   9  12      348.96      379.59     35.59 o
   2   9  12      109.27       99.30     16.79 o
   3   9  12      321.29      335.14     42.58 o
   4   9  12       95.57       58.99     19.60 o
   5   9  12       29.35       35.37     17.89 o
   6   9  12        3.68       -0.61     13.72 o
   0  10  12      232.37      182.03     38.30 o
   1  10  12       37.37       32.48      9.85 o
   2  10  12      375.31      413.86     38.72 o
   3  10  12      118.61      124.89     19.67 o
   4  10  12      127.44       90.82     30.57 o
   5  10  12       33.87       21.17     15.29 o
   0  11  12       41.26       41.07     18.31 o
   1  11  12       12.86       -7.63      9.08 o
   2  11  12       76.52       62.81     13.14 o
   3  11  12       29.14       38.63     13.34 o
   4  11  12        2.04        5.00     11.49 o
   0  12  12       12.04       -6.23     14.13 o
   1  12  12       73.71       91.15     16.61 o
   2  12  12        0.52       11.48     10.67 o
   3  12  12       54.58       59.68     16.65 o
   4  12  12        1.69        5.17     14.57 o
   0  13  12        0.95       26.57     17.55 o
   1  13  12       55.24       35.16     17.31 o
   2  13  12       30.28       42.41     14.54 o
   1   0  13       33.41       39.63     12.35 o
   2   0  13      530.09      542.51     59.84 o
   3   0  13       13.13       25.34     12.26 o
   4   0  13     1539.83     1709.34    220.72 o
   5   0  13       29.31        6.37     17.35 o
   6   0  13      606.15      588.32    323.41 o
   7   0  13      215.46      231.59     59.25 o
   0   1  13      311.23      357.87    151.36 o
   1   1  13       98.79      111.91     14.59 o
   2   1  13      402.26      430.71     36.78 o
   3   1  13      177.06      185.31     30.49 o
   4   1  13       23.33       12.57      8.16 o
   5   1  13      153.33      134.01     37.34 o
   6   1  13      169.56      173.05     32.55 o
   7   1  13       77.16       84.94     52.35 o
   0   2  13       77.02       63.85     23.35 o
   1   2  13      539.20      523.40     44.57 o
   2   2  13      355.16      377.33     59.36 o
   3   2  13      399.71      389.07     37.57 o
   4   2  13       84.08       99.52     20.45 o
   5   2  13      187.11      182.96     22.28 o
   6   2  13      245.02      294.84     78.70 o
   7   2  13       50.27       50.85     30.51 o
   0   3  13       29.05       24.70     20.59 o
   1   3  13      339.34      363.19     58.08 o
   2   3  13       23.41       11.90      8.74 o
   3   3  13      195.07      245.14     24.09 o
   4   3  13       41.23       43.46     15.06 o
   5   3  13      130.02      119.72     17.51 o
   6   3  13      211.06      241.77     41.41 o
   7   3  13       36.23       36.49     26.92 o
   0   4  13      586.09      609.70     82.13 o
   1   4  13      144.71      140.96     23.19 o
   2   4  13      407.47      422.07     52.77 o
   3   4  13      369.76      394.07     36.33 o
   4   4  13      427.48      440.61     39.95 o
   5   4  13      206.01      221.76     30.92 o
   6   4  13      104.38       89.11     19.70 o
   7   4  13       25.27       -0.77     27.52 o
   0   5  13       11.53       13.18     14.96 o
   1   5  13      372.97      383.61     34.22 o
   2   5  13      268.70      284.95     26.94 o
   3   5  13      221.47      188.38     19.96 o
   4   5  13      410.09      458.80     47.19 o
   5   5  13      154.82      129.91     23.10 o
   6   5  13       30.16       40.40     17.56 o
   7   5  13       28.62        8.16     17.52 o
   0   6  13      145.96      106.87     22.44 o
   1   6  13     1348.29     1285.93    104.92 o
   2   6  13       68.87       71.62     11.11 o
   3   6  13      151.91      144.15     20.73 o
   4   6  13      159.67      158.30     21.04 o
   5   6  13       80.67       87.88     16.50 o
   6   6  13       30.54        5.49     13.45 o
   0   7  13     1326.95     1350.23    175.21 o
   1   7  13      445.57      426.15     34.10 o
   2   7  13      112.21      115.98     17.33 o
   3   7  13      143.47      120.52     18.49 o
   4   7  13      101.68      133.61     24.09 o
   5   7  13        9.45        1.85     10.14 o
   6   7  13       16.46        6.29     12.09 o
   0   8  13        5.68       -1.22      8.27 o
   1   8  13       25.63       23.49      8.39 o
   2   8  13      174.61      159.65     24.10 o
   3   8  13       91.16       88.47     22.28 o
   4   8  13       75.42       91.22     17.22 o
   5   8  13        5.75        6.11     11.75 o
   6   8  13       30.56       59.03     18.94 o
   0   9  13      264.49      216.30     45.49 o
   1   9  13      246.74      243.38     23.20 o
   2   9  13        8.09       11.70     10.08 o
   3   9  13      142.66      116.33     28.40 o
   4   9  13       42.77       39.28     13.68 o
   5   9  13       48.06       17.25     18.17 o
   0  10  13      111.11      113.94     26.42 o
   1  10  13      191.61      194.95     22.40 o
   2  10  13       24.96       22.99      9.93 o
   3  10  13      188.81      205.88     34.71 o
   4  10  13       24.96       49.79     17.99 o
   5  10  13       38.25       49.18     18.07 o
   0  11  13        9.31      -10.24     12.65 o
   1  11  13       47.81       29.86     11.73 o
   2  11  13      152.43      177.29     21.80 o
   3  11  13       18.57       17.84     12.78 o
   4  11  13       71.42       41.51     15.06 o
   0  12  13       10.69       16.81     17.33 o
   1  12  13      159.14      142.67     21.82 o
   2  12  13       18.86       12.10     13.47 o
   3  12  13       14.71       24.40     14.68 o
   0  13  13      113.10      127.47     29.82 o
   1  13  13       31.26       23.35     15.27 o
   0   0  14      346.06      364.63     76.04 o
   1   0  14      996.92     1069.15    128.10 o
   2   0  14       92.21       74.28     18.02 o
   3   0  14       12.88        5.85     10.58 o
   4   0  14      823.86      889.21     95.59 o
   5   0  14       30.78       -5.71     38.29 o
   6   0  14      100.87      110.69     35.90 o
   7   0  14      380.25      325.64     76.62 o
   0   1  14      171.39      138.70     35.23 o
   1   1  14        8.97        8.68      6.97 o
   2   1  14      701.36      672.98     63.06 o
   3   1  14       35.98       24.79     10.97 o
   4   1  14      485.34      611.65     81.46 o
   5   1  14       81.82       86.44     14.43 o
   6   1  14       45.14       80.30     22.41 o
   7   1  14       58.86       93.65     25.99 o
   0   2  14      967.06     1018.88    134.20 o
   1   2  14      365.95      425.40     61.52 o
   2   2  14      590.88      612.38     69.41 o
   3   2  14     1268.89     1194.13    106.91 o
   4   2  14      269.97      297.80     32.56 o
   5   2  14      273.48      301.94     33.11 o
   6   2  14      197.96      281.95     38.01 o
   7   2  14      104.91      188.47     53.25 o
   0   3  14       26.13       23.00     16.44 o
   1   3  14     1122.05     1130.42    102.87 o
   2   3  14      111.18      116.36     19.89 o
   3   3  14      402.72      463.21     42.06 o
   4   3  14      247.62      259.33     24.65 o
   5   3  14      286.74      325.79     35.68 o
   6   3  14      157.76      163.00     37.10 o
   7   3  14       23.72       63.91     25.42 o
   0   4  14      568.65      572.40     77.45 o
   1   4  14      902.31      786.31     66.52 o
   2   4  14      517.18      571.64     48.63 o
   3   4  14       82.86       99.46     13.50 o
   4   4  14        0.61        1.20      7.15 o
   5   4  14       64.96       29.14     13.67 o
   6   4  14       46.60       60.11     17.70 o
   7   4  14        1.69       34.89     21.28 o
   0   5  14        5.53       24.83     16.45 o
   1   5  14       60.81       59.89     10.28 o
   2   5  14      540.52      655.00     51.11 o
   3   5  14       73.49       65.53     11.00 o
   4   5  14      133.69      129.41     19.40 o
   5   5  14       14.07       14.27     10.50 o
   6   5  14      113.54       94.61     21.31 o
   0   6  14      179.31      168.01     29.20 o
   1   6  14       28.51       25.97      7.86 o
   2   6  14      684.75      735.04     61.75 o
   3   6  14       13.25        8.35     11.22 o
   4   6  14       87.49       99.06     16.33 o
   5   6  14       45.40       53.78     14.41 o
   6   6  14       11.48       15.13     14.93 o
   0   7  14       23.22       45.25     15.23 o
   1   7  14       70.80       59.45      9.71 o
   2   7  14      113.23      126.37     18.50 o
   3   7  14       43.21       43.83     12.79 o
   4   7  14       67.20       53.02     13.40 o
   5   7  14       43.06       25.86     12.77 o
   6   7  14       93.13       98.83     19.50 o
   0   8  14       42.75       27.72     11.66 o
   1   8  14       52.38       58.64     11.78 o
   2   8  14       50.66       35.97     12.35 o
   3   8  14       54.82       33.54     12.66 o
   4   8  14      133.27       98.44     25.82 o
   5   8  14      106.26      129.54     21.37 o
   0   9  14        8.62        8.88     13.74 o
   1   9  14      170.57      178.61     18.52 o
   2   9  14       47.50       25.80     16.65 o
   3   9  14       11.06       11.08     11.39 o
   4   9  14       10.13       11.09     12.01 o
   5   9  14        5.00       12.55     15.47 o
   0  10  14       12.46        0.72     14.66 o
   1  10  14       31.48       47.01     25.92 o
   2  10  14        6.52       -0.56      8.98 o
   3  10  14        4.83        4.54     11.40 o
   4  10  14       50.38       72.89     21.11 o
   0  11  14        7.33       -1.86     14.95 o
   1  11  14       20.99        9.86     11.15 o
   2  11  14        8.42        6.20      9.83 o
   3  11  14       22.25       26.72     14.11 o
   0  12  14      158.28      258.53     46.07 o
   1  12  14       24.12       15.60     12.69 o
   2  12  14       18.22       12.51     12.23 o
   1   0  15      264.04      229.10     37.14 o
   2   0  15      132.09      125.11     23.31 o
   3   0  15      488.88      489.50    136.69 o
   4   0  15       47.02       53.24     16.41 o
   5   0  15       24.76       61.55     46.66 o
   6   0  15      230.08      160.39     46.08 o
   7   0  15      215.78      223.81     58.05 o
   0   1  15      395.26      378.21     55.00 o
   1   1  15      425.35      478.14     47.96 o
   2   1  15      296.38      308.71     30.26 o
   3   1  15      461.03      500.53     49.40 o
   4   1  15      163.25      169.20     20.41 o
   5   1  15      496.59      557.39     63.67 o
   6   1  15       43.44       12.11     12.85 o
   7   1  15       51.92       78.37     33.50 o
   0   2  15     1958.85     1837.10    236.49 o
   1   2  15        4.98       -2.33      6.73 o
   2   2  15      729.74      695.74     65.73 o
   3   2  15      284.96      240.88     26.84 o
   4   2  15        2.36        4.11      9.58 o
   5   2  15      160.77      196.61     40.25 o
   6   2  15       30.76       54.57     17.88 o
   7   2  15       78.01       45.63     22.41 o
   0   3  15      221.38      217.94     36.14 o
   1   3  15      535.46      610.85     58.52 o
   2   3  15      406.49      452.59     40.30 o
   3   3  15      204.89      198.24     18.92 o
   4   3  15      153.06      159.40     21.99 o
   5   3  15       37.97       43.00     13.82 o
   6   3  15       84.46       74.30     24.10 o
   0   4  15      227.30      287.15     43.86 o
   1   4  15      850.13      709.42     67.49 o
   2   4  15      258.94      233.18     22.96 o
   3   4  15       89.42      108.03     26.78 o
   4   4  15      221.34      235.00     24.90 o
   5   4  15       32.17       20.53     11.21 o
   6   4  15      153.19      145.29     53.85 o
   0   5  15     1161.69     1199.69    155.20 o
   1   5  15      191.71      184.41     22.78 o
   2   5  15      120.68      108.52     13.19 o
   3   5  15      395.83      414.49     48.55 o
   4   5  15      183.25      154.81     21.14 o
   5   5  15      111.84      141.61     21.19 o
   6   5  15        0.87       11.13     14.81 o
   0   6  15      298.78      253.25     43.40 o
   1   6  15      150.64      167.50     24.87 o
   2   6  15      225.54      230.59     21.53 o
   3   6  15      124.00      153.03     30.31 o
   4   6  15       28.07       43.64     12.72 o
   5   6  15       94.09      198.49     41.45 o
   6   6  15       19.46        5.22     12.59 o
   0   7  15      232.06      251.78     41.37 o
   1   7  15      118.61       88.04     17.50 o
   2   7  15       29.45       33.58     10.06 o
   3   7  15      197.43      239.93     28.78 o
   4   7  15      375.22      464.02     59.45 o
   5   7  15      126.60      124.39     20.74 o
   0   8  15       33.68       25.24     25.78 o
   1   8  15       27.88       38.44     11.83 o
   2   8  15       14.60       13.13      8.55 o
   3   8  15       24.40       19.59     15.76 o
   4   8  15       15.79       11.61     11.47 o
   5   8  15        4.37        1.11     12.26 o
   0   9  15        5.90        1.49     14.05 o
   1   9  15       29.17       19.34      9.16 o
   2   9  15      108.81      107.94     27.68 o
   3   9  15       12.66       19.32     12.41 o
   4   9  15       60.30       74.21     17.50 o
   0  10  15        8.23        2.69     21.54 o
   1  10  15        6.96       13.19     11.48 o
   2  10  15        7.87        3.30      9.67 o
   3  10  15       28.11       36.26     14.77 o
   4  10  15        5.75      -13.95     13.95 o
   0  11  15        7.38        5.42     16.75 o
   1  11  15       66.25       41.78     21.79 o
   2  11  15        0.81       -8.64     11.34 o
   3  11  15       17.87       18.36     13.33 o
   0  12  15       27.84       44.83     36.19 o
   1  12  15        5.44       -8.80     14.07 o
   0   0  16       72.49       87.95     28.72 o
   1   0  16      909.11      894.75    118.67 o
   2   0  16       79.55       67.37     20.67 o
   3   0  16        0.02        7.87     50.60 o
   4   0  16      189.05      216.28     29.61 o
   5   0  16       21.50       26.93     17.52 o
   6   0  16       75.54       62.36     22.83 o
   0   1  16       36.68        6.83     25.72 o
   1   1  16      114.02       88.62     14.24 o
   2   1  16      225.49      223.63     25.10 o
   3   1  16      345.44      350.73     36.80 o
   4   1  16      191.45      241.57     34.90 o
   5   1  16      145.50      184.39     31.29 o
   6   1  16        2.69       17.63     14.87 o
   0   2  16      229.66      186.50     32.75 o
   1   2  16       50.44       54.38     11.24 o
   2   2  16      322.13      319.97     34.76 o
   3   2  16      379.96      376.70     45.12 o
   4   2  16       38.10       46.33     10.93 o
   5   2  16      190.92      215.08     26.64 o
   6   2  16       49.53       25.02     18.38 o
   0   3  16      670.10      765.82    101.63 o
   1   3  16      119.17      138.74     18.93 o
   2   3  16      489.74      534.55     53.13 o
   3   3  16      667.66      711.38     62.19 o
   4   3  16      112.52      101.19     17.37 o
   5   3  16       46.79       43.82     15.51 o
   6   3  16       25.81      -12.93     15.44 o
   0   4  16      356.52      316.57     49.51 o
   1   4  16      438.00      428.90     44.12 o
   2   4  16      206.65      201.23     24.15 o
   3   4  16      246.05      234.37     25.02 o
   4   4  16       13.42       23.51     14.15 o
   5   4  16        7.62        3.53     14.96 o
   6   4  16       31.30       16.04     19.33 o
   0   5  16       45.56       31.32     13.94 o
   1   5  16      985.74      884.39     83.44 o
   2   5  16      223.73      219.87     20.89 o
   3   5  16       37.54       33.81      9.98 o
   4   5  16       35.62       35.73     15.35 o
   5   5  16       47.64       51.43     17.36 o
   6   5  16       26.71       27.21     17.53 o
   0   6  16       10.01        7.21     33.80 o
   1   6  16      320.76      318.68     35.12 o
   2   6  16      110.39       77.34     14.85 o
   3   6  16      178.38      202.36     37.23 o
   4   6  16      229.31      241.55     30.16 o
   5   6  16      134.37      127.91     25.14 o
   0   7  16       46.89       38.17     16.61 o
   1   7  16       64.47       56.27     14.59 o
   2   7  16      535.00      561.02     51.30 o
   3   7  16       88.32      119.43     19.39 o
   4   7  16      101.72      105.98     19.57 o
   5   7  16       45.91       56.15     15.87 o
   0   8  16       40.16       40.22     18.79 o
   1   8  16       22.87       24.40     11.19 o
   2   8  16      201.90      265.02     37.81 o
   3   8  16       98.41       86.29     17.49 o
   4   8  16      133.42      191.11     26.66 o
   0   9  16       16.09       -9.95     26.62 o
   1   9  16      165.85      152.56     22.56 o
   2   9  16        9.07        3.85     10.68 o
   3   9  16       28.69       28.78     13.88 o
   4   9  16      135.75      182.71     27.35 o
   0  10  16        0.42       -9.09     15.52 o
   1  10  16       15.29        6.19     13.04 o
   2  10  16       60.45       57.70     14.32 o
   3  10  16        2.30       14.65     13.56 o
   0  11  16       60.33       63.18     24.26 o
   1  11  16       97.49      119.88     21.10 o
   2  11  16        1.52       -9.25      9.92 o
   1   0  17       93.06       95.52     22.63 o
   2   0  17      546.33      569.58    162.00 o
   3   0  17        8.83       -9.54     10.78 o
   4   0  17      299.56      350.66     44.56 o
   5   0  17      194.29      221.73     40.17 o
   6   0  17        0.52        4.39     17.71 o
   0   1  17      178.26      155.30     37.70 o
   1   1  17      171.57      176.06     22.88 o
   2   1  17      183.83      149.98     21.44 o
   3   1  17      226.85      243.15     28.25 o
   4   1  17      277.61      302.18     28.45 o
   5   1  17       84.25       89.09     17.30 o
   6   1  17      212.01      230.71     36.54 o
   0   2  17       27.89       34.96     14.55 o
   1   2  17      201.48      200.29     24.06 o
   2   2  17       17.44        9.60      8.93 o
   3   2  17      143.23      168.46     34.89 o
   4   2  17      136.46      151.11     18.73 o
   5   2  17      141.26      156.45     40.93 o
   6   2  17       75.86       88.62     60.43 o
   0   3  17        4.50        3.25     14.96 o
   1   3  17      101.70       73.30     13.82 o
   2   3  17       62.68       71.55     17.70 o
   3   3  17       25.91       30.55     15.43 o
   4   3  17       39.36       36.44     15.67 o
   5   3  17       35.87       37.31     15.97 o
   6   3  17       18.11       28.91     20.43 o
   0   4  17        7.81        3.25     11.58 o
   1   4  17        6.94       13.28      8.59 o
   2   4  17       61.74       41.01     13.65 o
   3   4  17        3.81       -1.43      8.16 o
   4   4  17      203.69      227.45     29.03 o
   5   4  17        3.69      -10.48     13.38 o
   0   5  17        0.24       -4.65     12.05 o
   1   5  17       19.78       10.85     11.92 o
   2   5  17        2.30       -7.43      7.43 o
   3   5  17       53.89       67.54     21.07 o
   4   5  17        6.31        3.63     13.26 o
   5   5  17       65.54       68.41     34.22 o
   0   6  17        7.94       12.41     13.88 o
   1   6  17       36.19       39.83     11.77 o
   2   6  17        1.91        6.92      8.62 o
   3   6  17       46.85       72.19     15.55 o
   4   6  17        2.92       23.26     15.88 o
   5   6  17       32.79       31.58     33.02 o
   0   7  17      110.53      119.91     25.59 o
   1   7  17       61.48       60.40     17.70 o
   2   7  17      118.45      115.49     16.68 o
   3   7  17       12.17        0.37      9.22 o
   4   7  17       52.47       66.69     19.42 o
   0   8  17      165.28      170.54     49.67 o
   1   8  17       77.63       94.62     25.39 o
   2   8  17       25.72        7.86      9.22 o
   3   8  17       88.03      144.54     20.11 o
   4   8  17       27.71       11.19     12.94 o
   0   9  17        0.03       -6.65     14.95 o
   1   9  17        4.76       32.13     15.62 o
   2   9  17       39.33       34.23     11.78 o
   3   9  17      160.07      182.65     25.62 o
   0  10  17       99.15      156.62     34.57 o
   1  10  17        2.20      -11.01     11.01 o
   2  10  17       36.40       32.29     12.72 o
   0   0  18        7.23       19.14     19.14 o
   1   0  18       95.68       75.03     20.07 o
   2   0  18       44.19       82.13     36.79 o
   3   0  18        6.80       12.51     38.58 o
   4   0  18       95.77       62.22     20.73 o
   5   0  18       63.29       35.07     19.64 o
   0   1  18        6.04       -8.99     25.72 o
   1   1  18      109.65      102.24     16.54 o
   2   1  18        4.65       -2.18      8.22 o
   3   1  18       87.70       58.93     13.87 o
   4   1  18       70.81       56.88     12.49 o
   5   1  18       33.62       36.41     13.47 o
   0   2  18       74.97       81.91     21.99 o
   1   2  18       16.19       24.07     10.28 o
   2   2  18       39.48       38.37     12.67 o
   3   2  18        5.91        4.34      9.76 o
   4   2  18        6.12       10.34      9.23 o
   5   2  18       13.98       32.89     13.16 o
   0   3  18      164.28      126.82     26.44 o
   1   3  18       16.62       10.74      9.22 o
   2   3  18       19.49       21.26     10.04 o
   3   3  18       26.94       18.48      9.71 o
   4   3  18       71.47       64.66     20.17 o
   5   3  18        8.77        9.46     11.99 o
   0   4  18       69.04       65.00     19.67 o
   1   4  18        7.06        3.48      8.52 o
   2   4  18       21.05       36.13     17.87 o
   3   4  18        6.12       13.82      9.32 o
   4   4  18       26.90       43.24     24.44 o
   5   4  18       10.36       -3.88     13.99 o
   0   5  18       24.64       20.64     14.38 o
   1   5  18       59.68       52.92     12.86 o
   2   5  18        9.09        6.22      9.18 o
   3   5  18        9.87        5.28     11.04 o
   4   5  18        1.18       -9.96      9.96 o
   5   5  18       42.88        3.86     15.91 o
   0   6  18        0.49       -9.68     11.49 o
   1   6  18       56.92       42.34     12.34 o
   2   6  18       15.24       43.23     14.02 o
   3   6  18       30.64       20.41     16.04 o
   4   6  18       19.84       19.17     13.16 o
   0   7  18       19.68        7.47     32.60 o
   1   7  18       20.69        8.26     11.29 o
   2   7  18       36.79       43.34     13.96 o
   3   7  18       50.03       29.43     13.90 o
   4   7  18        7.54       -7.49     11.87 o
   0   8  18        0.75        7.18     25.12 o
   1   8  18       30.21        8.11     14.42 o
   2   8  18        2.27       -1.59     11.20 o
   3   8  18        8.20       12.73     13.41 o
   0   9  18      151.13      200.58     57.44 o
   1   9  18       58.29      114.22     24.48 o
   2   9  18       40.92       42.57     19.95 o
   0  10  18        0.05       -6.84     16.96 o
   1   0  19       42.30       52.99     22.73 o
   2   0  19       27.11        0.75     19.44 o
   3   0  19       54.19       33.80     31.41 o
   4   0  19       18.13       37.23     19.08 o
   5   0  19        2.34       18.12     17.55 o
   0   1  19       10.07       14.19     14.13 o
   1   1  19       64.57       59.35     18.48 o
   2   1  19        6.52       -7.83      7.83 o
   3   1  19        7.56        2.87     10.17 o
   4   1  19       18.12       31.27     19.61 o
   5   1  19       83.01       64.30     28.24 o
   0   2  19      223.31      197.31     36.18 o
   1   2  19       79.86       51.82     14.42 o
   2   2  19       73.45       58.76     14.19 o
   3   2  19        4.20        5.73     10.12 o
   4   2  19       18.92       35.30     11.99 o
   5   2  19       42.13       28.93     18.31 o
   0   3  19        5.26       -0.31     12.01 o
   1   3  19       66.69       59.99     17.62 o
   2   3  19       17.70       29.03     11.27 o
   3   3  19       13.30       37.97     12.40 o
   4   3  19        4.74       12.43     10.94 o
   5   3  19        6.19        9.84     15.24 o
   0   4  19        1.09        5.68     13.96 o
   1   4  19       10.39        6.91      9.59 o
   2   4  19       38.90       47.47     19.43 o
   3   4  19        3.14        7.49      9.66 o
   4   4  19       42.76       39.00     25.01 o
   0   5  19        2.64        4.15     14.36 o
   1   5  19       63.22       85.96     23.11 o
   2   5  19       76.21      110.50     18.53 o
   3   5  19       35.94       42.63     13.86 o
   4   5  19      111.03      146.47     24.06 o
   0   6  19        0.37        4.14     13.63 o
   1   6  19       14.52        7.88     10.39 o
   2   6  19       38.31       20.55     15.02 o
   3   6  19        1.31        2.31     11.90 o
   4   6  19       38.48       16.38     14.44 o
   0   7  19        9.23        3.74     19.44 o
   1   7  19       66.30       86.34     18.77 o
   2   7  19       45.65       54.10     26.93 o
   3   7  19       21.46        2.04     15.80 o
   0   8  19       46.30       67.00     35.30 o
   1   8  19       15.14       15.04     12.57 o
   2   8  19        0.50       -3.42     12.01 o
   0   9  19        2.60      -14.62     20.94 o
   1   9  19        0.71        8.17     15.93 o
   0   0  20        3.25       26.32     22.73 o
   1   0  20       18.38      -11.07     12.43 o
   2   0  20       34.72       -1.50     27.82 o
   3   0  20       24.23       25.78     16.90 o
   4   0  20       72.61       87.65     61.62 o
   0   1  20        7.51        2.37     14.21 o
   1   1  20        0.75       -1.80      8.67 o
   2   1  20       15.53       10.20     13.82 o
   3   1  20       41.34       59.41     15.29 o
   4   1  20        5.10        1.51     11.41 o
   0   2  20       67.35       66.50     21.53 o
   1   2  20       20.82       17.35     11.92 o
   2   2  20        7.98       22.19     13.38 o
   3   2  20       45.86       34.05     13.22 o
   4   2  20       18.93       12.42     11.30 o
   0   3  20       64.32       27.62     16.94 o
   1   3  20       24.17       42.21     12.91 o
   2   3  20        0.94       16.39     10.99 o
   3   3  20        8.44       26.11     12.65 o
   4   3  20       38.41       58.44     16.36 o
   0   4  20       83.42      101.87     25.95 o
   1   4  20        4.65        8.11     10.31 o
   2   4  20       89.63      114.41     19.64 o
   3   4  20       78.62       73.01     17.34 o
   4   4  20       47.40       50.81     16.23 o
   0   5  20        1.43        8.12     15.23 o
   1   5  20       16.60       25.22     12.10 o
   2   5  20       23.36       -4.47     12.59 o
   3   5  20       16.02       12.76     17.82 o
   0   6  20       27.30        6.68     15.01 o
   1   6  20       22.90       15.01     14.35 o
   2   6  20       39.57       49.72     20.40 o
   3   6  20       36.19       30.20     15.42 o
   0   7  20        0.03       -2.39     23.93 o
   1   7  20       18.86        0.25     11.99 o
   2   7  20       11.98       23.91     13.71 o
   0   8  20       44.76      116.06     43.07 o
   1   0  21       18.42       28.12     26.92 o
   2   0  21        5.15       14.01     15.23 o
   3   0  21        8.60       11.77     15.86 o
   0   1  21       57.50       42.44     19.12 o
   1   1  21       36.28       63.80     14.87 o
   2   1  21       37.03       44.63     17.44 o
   3   1  21       14.08       10.87     11.57 o
   0   2  21        4.00       -2.65     14.05 o
   1   2  21       22.77       15.80     11.70 o
   2   2  21       76.87       53.92     15.78 o
   3   2  21       32.39       23.40     12.52 o
   0   3  21        0.26      -12.90     12.90 o
   1   3  21      117.36      153.98     22.97 o
   2   3  21        0.56       -7.45      9.87 o
   3   3  21      103.63      124.88     18.67 o
   0   4  21        0.22      -12.07     12.07 o
   1   4  21        6.41        0.41     10.24 o
   2   4  21       14.19       29.41     13.27 o
   3   4  21        7.11        5.46     12.56 o
   0   5  21        5.80       -4.26     15.52 o
   1   5  21      110.68      138.04     22.84 o
   2   5  21        0.36        6.45     13.69 o
   0   6  21       24.43       13.88     17.97 o
   1   6  21       41.85       20.15     17.02 o
   0   0  22       28.15       41.28     27.52 o
   1   0  22       16.36        2.87     16.06 o
   2   0  22       41.48       28.23     18.60 o
   0   1  22       36.32       35.12     19.45 o
   1   1  22       55.72       44.95     17.53 o
   2   1  22       17.42        3.64     14.09 o
   0   2  22      133.59      184.06     36.45 o
   1   2  22        8.84        7.01     10.87 o
   2   2  22       38.65       25.71     17.27 o
   0   3  22        2.68       19.49     41.28 o
   1   3  22       54.73       83.22     17.78 o
   2   3  22       12.18       14.42     12.19 o
   0   4  22        0.12       -0.86     14.95 o
   1   4  22       14.67       28.86     13.39 o
   0   1  23       57.20       49.22     24.53 o
 
